# Supplementary material for: Solution structures of human myeloma IgG3 antibody reveal extended Fab and Fc regions relative to the other IgG subclasses
Source: J Biol Chem. 2021 Jul 22;297(3):100995. doi: 10.1016/j.jbc.2021.100995 (PMC8371214; doi:10.1016/j.jbc.2021.100995)
Supplement: Supporting information [file mmc1.zip]

Archive with 10 entries (10 files):
- alab_data_antibody/igg3_myeloma/figures_mar2021/IgG3_Supplementary/IgG3_Deglyco_1.00mgml.dcd
- alab_data_antibody/igg3_myeloma/figures_mar2021/IgG3_Supplementary/IgG3_Deglyco_1.00mgml.psf
- alab_data_antibody/igg3_myeloma/figures_mar2021/IgG3_Supplementary/IgG3_Deglyco_1.00mgml_best_fit.fit
- alab_data_antibody/igg3_myeloma/figures_mar2021/IgG3_Supplementary/IgG3_Deglyco_1.00mgml_interpolated_curve.dat
- alab_data_antibody/igg3_myeloma/figures_mar2021/IgG3_Supplementary/IgG3_Glyco_1.00mgml.dcd
- alab_data_antibody/igg3_myeloma/figures_mar2021/IgG3_Supplementary/IgG3_Glyco_1.00mgml.psf
- alab_data_antibody/igg3_myeloma/figures_mar2021/IgG3_Supplementary/IgG3_Glyco_1.00mgml_best_fit.pdb
- alab_data_antibody/igg3_myeloma/figures_mar2021/IgG3_Supplementary/IgG3_Glyco_1.00mgml_best_fit_curve.fit
- alab_data_antibody/igg3_myeloma/figures_mar2021/IgG3_Supplementary/IgG3_Glyco_1.00mgml_interpolated_curve.dat
- alab_data_antibody/igg3_myeloma/figures_mar2021/IgG3_Supplementary/Read_ME.txt
