# Supplementary material for: Solution structures of human myeloma IgG3 antibody reveal extended Fab and Fc regions relative to the other IgG subclasses
Source: J Biol Chem. 2021 Jul 22;297(3):100995. doi: 10.1016/j.jbc.2021.100995 (PMC8371214; doi:10.1016/j.jbc.2021.100995)
Supplement: Supporting information [file mmc1.zip › alab_data_antibody/igg3_myeloma/figures_mar2021/IgG3_Supplementary/IgG3_Deglyco_1.00mgml_best_fit.fit]

0.000000  1.000000  0.000000  1.000000
0.000182  0.999943  0.000000  0.999941
0.000364  0.999770  0.000000  0.999765
0.000546  0.999483  0.000000  0.999470
0.000728  0.999081  0.000000  0.999059
0.000910  0.998564  0.000000  0.998530
0.001092  0.997933  0.000000  0.997884
0.001274  0.997188  0.000000  0.997121
0.001456  0.996329  0.000000  0.996242
0.001638  0.995356  0.000000  0.995247
0.001820  0.994270  0.000000  0.994135
0.002002  0.993071  0.000000  0.992909
0.002184  0.991759  0.000000  0.991568
0.002367  0.990335  0.000000  0.990113
0.002549  0.988800  0.000000  0.988545
0.002731  0.987153  0.000000  0.986863
0.002913  0.985396  0.000000  0.985069
0.003095  0.983529  0.000000  0.983164
0.003277  0.981553  0.000000  0.981149
0.003459  0.979468  0.000000  0.979024
0.003641  0.977275  0.000000  0.976789
0.003823  0.974975  0.000000  0.974447
0.004005  0.972569  0.000000  0.971998
0.004187  0.970057  0.000000  0.969443
0.004369  0.967441  0.000000  0.966784
0.004551  0.964720  0.000000  0.964020
0.004733  0.961897  0.000000  0.961154
0.004915  0.958972  0.000000  0.958187
0.005097  0.955946  0.000000  0.955119
0.005279  0.952819  0.000000  0.951952
0.005461  0.949594  0.000000  0.948688
0.005643  0.946271  0.000000  0.945328
0.005825  0.942852  0.000000  0.941873
0.006007  0.934191  0.000000  0.938324
0.006189  0.930728  0.000000  0.934683
0.006371  0.927174  0.000000  0.930952
0.006553  0.923532  0.000000  0.927132
0.006735  0.919803  0.000000  0.923224
0.006917  0.915986  0.000000  0.919230
0.007100  0.912085  0.000000  0.915152
0.007282  0.908099  0.000000  0.910992
0.007464  0.904031  0.000000  0.906750
0.007646  0.899881  0.000000  0.902429
0.007828  0.895651  0.000000  0.898031
0.008010  0.891342  0.000000  0.893557
0.008192  0.886955  0.000000  0.889009
0.008374  0.882492  0.000000  0.884388
0.008556  0.877954  0.000000  0.879697
0.008738  0.873343  0.000000  0.874938
0.008920  0.868659  0.000000  0.870111
0.009102  0.863905  0.000000  0.865220
0.009284  0.871336  0.000000  0.860266
0.009466  0.867856  0.000000  0.855251
0.009648  0.867304  0.000000  0.850176
0.009830  0.851061  0.000000  0.845044
0.010012  0.857787  0.000000  0.839857
0.010194  0.842277  0.000000  0.834617
0.010376  0.841231  0.000000  0.829325
0.010558  0.833612  0.000000  0.823983
0.010740  0.812112  0.000000  0.818595
0.010922  0.806011  0.000000  0.813160
0.011104  0.811938  0.000000  0.807683
0.011286  0.813511  0.000000  0.802163
0.011468  0.803247  0.000000  0.796605
0.011650  0.791107  0.000000  0.791009
0.011833  0.786694  0.000000  0.785377
0.012015  0.797377  0.000000  0.779712
0.012197  0.783533  0.000000  0.774016
0.012379  0.768517  0.000000  0.768290
0.012561  0.767444  0.000000  0.762537
0.012743  0.761678  0.000000  0.756758
0.012925  0.746253  0.000000  0.750956
0.013107  0.736657  0.000000  0.745133
0.013289  0.736930  0.000000  0.739290
0.013471  0.725383  0.000000  0.733429
0.013653  0.741357  0.000000  0.727553
0.013835  0.709969  0.000000  0.721663
0.014017  0.687368  0.000000  0.715761
0.014199  0.705581  0.000000  0.709850
0.014381  0.692826  0.000000  0.703931
0.014563  0.691451  0.000000  0.698006
0.014745  0.682354  0.000000  0.692077
0.014927  0.657560  0.000000  0.686145
0.015109  0.668217  0.000000  0.680213
0.015291  0.672610  0.000000  0.674283
0.015473  0.665172  0.000000  0.668356
0.015655  0.638998  0.000000  0.662434
0.015837  0.644370  0.000000  0.656518
0.016019  0.643521  0.000000  0.650611
0.016201  0.633384  0.000000  0.644714
0.016383  0.634411  0.000000  0.638830
0.016566  0.617451  0.000000  0.632958
0.016748  0.608049  0.000000  0.627102
0.016930  0.599904  0.000000  0.621263
0.017112  0.593379  0.000000  0.615442
0.017294  0.590757  0.000000  0.609641
0.017476  0.589204  0.000000  0.603862
0.017658  0.584703  0.000000  0.598106
0.017840  0.572590  0.000000  0.592374
0.018022  0.575047  0.000000  0.586668
0.018204  0.567449  0.000000  0.580990
0.018386  0.552304  0.000000  0.575340
0.018568  0.560176  0.000000  0.569720
0.018750  0.546658  0.000000  0.564132
0.018932  0.536430  0.000000  0.558576
0.019114  0.536658  0.000000  0.553055
0.019296  0.529315  0.000000  0.547568
0.019478  0.515281  0.000000  0.542118
0.019660  0.512234  0.000000  0.536705
0.019842  0.507964  0.000000  0.531331
0.020024  0.505444  0.000000  0.525997
0.020206  0.508037  0.000000  0.520703
0.020388  0.500039  0.000000  0.515451
0.020570  0.484277  0.000000  0.510242
0.020752  0.484218  0.000000  0.505077
0.020934  0.480869  0.000000  0.499956
0.021117  0.473866  0.000000  0.494881
0.021299  0.477102  0.000000  0.489852
0.021481  0.468999  0.000000  0.484870
0.021663  0.458760  0.000000  0.479936
0.021845  0.458680  0.000000  0.475050
0.022027  0.452579  0.000000  0.470214
0.022209  0.447034  0.000000  0.465428
0.022391  0.439575  0.000000  0.460692
0.022573  0.439436  0.000000  0.456008
0.022755  0.432116  0.000000  0.451375
0.022937  0.430006  0.000000  0.446794
0.023119  0.424180  0.000000  0.442266
0.023301  0.418313  0.000000  0.437791
0.023483  0.416016  0.000000  0.433370
0.023665  0.413853  0.000000  0.429002
0.023847  0.407668  0.000000  0.424689
0.024029  0.396531  0.000000  0.420430
0.024211  0.399755  0.000000  0.416226
0.024393  0.391953  0.000000  0.412077
0.024575  0.394176  0.000000  0.407983
0.024757  0.386678  0.000000  0.403944
0.024939  0.386003  0.000000  0.399961
0.025121  0.379974  0.000000  0.396034
0.025303  0.381745  0.000000  0.392162
0.025485  0.377312  0.000000  0.388346
0.025667  0.372689  0.000000  0.384585
0.025850  0.368498  0.000000  0.380880
0.026032  0.363492  0.000000  0.377231
0.026214  0.360221  0.000000  0.373637
0.026396  0.356936  0.000000  0.370099
0.026578  0.348668  0.000000  0.366615
0.026760  0.352362  0.000000  0.363187
0.026942  0.341863  0.000000  0.359814
0.027124  0.348716  0.000000  0.356495
0.027306  0.341124  0.000000  0.353231
0.027488  0.333972  0.000000  0.350021
0.027670  0.334978  0.000000  0.346864
0.027852  0.329148  0.000000  0.343761
0.028034  0.328484  0.000000  0.340711
0.028216  0.332239  0.000000  0.337713
0.028398  0.326618  0.000000  0.334768
0.028580  0.324876  0.000000  0.331875
0.028762  0.322842  0.000000  0.329033
0.028944  0.310969  0.000000  0.326242
0.029126  0.314173  0.000000  0.323501
0.029308  0.315700  0.000000  0.320811
0.029490  0.306850  0.000000  0.318169
0.029672  0.305453  0.000000  0.315577
0.029854  0.305186  0.000000  0.313033
0.030036  0.302472  0.000000  0.310536
0.030218  0.303141  0.000000  0.308087
0.030400  0.302551  0.000000  0.305684
0.030583  0.295768  0.000000  0.303326
0.030765  0.290311  0.000000  0.301014
0.030947  0.289760  0.000000  0.298747
0.031129  0.286413  0.000000  0.296523
0.031311  0.288977  0.000000  0.294343
0.031493  0.287629  0.000000  0.292205
0.031675  0.286990  0.000000  0.290109
0.031857  0.288407  0.000000  0.288054
0.032039  0.280654  0.000000  0.286039
0.032221  0.277696  0.000000  0.284064
0.032403  0.274032  0.000000  0.282127
0.032585  0.272857  0.000000  0.280229
0.032767  0.272444  0.000000  0.278369
0.032949  0.274411  0.000000  0.276545
0.033131  0.269869  0.000000  0.274756
0.033313  0.264468  0.000000  0.273003
0.033495  0.268232  0.000000  0.271284
0.033677  0.270998  0.000000  0.269599
0.033859  0.262801  0.000000  0.267947
0.034041  0.261131  0.000000  0.266326
0.034223  0.261605  0.000000  0.264737
0.034405  0.258515  0.000000  0.263179
0.034587  0.257333  0.000000  0.261650
0.034769  0.257744  0.000000  0.260150
0.034951  0.252853  0.000000  0.258678
0.035133  0.251587  0.000000  0.257233
0.035316  0.252863  0.000000  0.255816
0.035498  0.253931  0.000000  0.254424
0.035680  0.245907  0.000000  0.253057
0.035862  0.247108  0.000000  0.251714
0.036044  0.248611  0.000000  0.250395
0.036226  0.247916  0.000000  0.249099
0.036408  0.246127  0.000000  0.247825
0.036590  0.242780  0.000000  0.246572
0.036772  0.244644  0.000000  0.245340
0.036954  0.242841  0.000000  0.244128
0.037136  0.239662  0.000000  0.242936
0.037318  0.237613  0.000000  0.241761
0.037500  0.238127  0.000000  0.240605
0.037682  0.236872  0.000000  0.239465
0.037864  0.230261  0.000000  0.238343
0.038046  0.232031  0.000000  0.237235
0.038228  0.235556  0.000000  0.236144
0.038410  0.232096  0.000000  0.235066
0.038592  0.230483  0.000000  0.234003
0.038774  0.226121  0.000000  0.232952
0.038956  0.229272  0.000000  0.231915
0.039138  0.225357  0.000000  0.230889
0.039320  0.224502  0.000000  0.229875
0.039502  0.219487  0.000000  0.228872
0.039684  0.222789  0.000000  0.227879
0.039867  0.219260  0.000000  0.226896
0.040049  0.220505  0.000000  0.225922
0.040231  0.220102  0.000000  0.224957
0.040413  0.221055  0.000000  0.224000
0.040595  0.218924  0.000000  0.223050
0.040777  0.217968  0.000000  0.222108
0.040959  0.218139  0.000000  0.221173
0.041141  0.216033  0.000000  0.220244
0.041323  0.217086  0.000000  0.219321
0.041505  0.217739  0.000000  0.218403
0.041687  0.216025  0.000000  0.217491
0.041869  0.209856  0.000000  0.216582
0.042051  0.210733  0.000000  0.215679
0.042233  0.210488  0.000000  0.214779
0.042415  0.204799  0.000000  0.213882
0.042597  0.208286  0.000000  0.212989
0.042779  0.208716  0.000000  0.212099
0.042961  0.204129  0.000000  0.211211
0.043143  0.204158  0.000000  0.210325
0.043325  0.203604  0.000000  0.209441
0.043507  0.203463  0.000000  0.208559
0.043689  0.203316  0.000000  0.207679
0.043871  0.201850  0.000000  0.206799
0.044053  0.199053  0.000000  0.205921
0.044235  0.194602  0.000000  0.205043
0.044417  0.195344  0.000000  0.204165
0.044600  0.199853  0.000000  0.203288
0.044782  0.196388  0.000000  0.202411
0.044964  0.194915  0.000000  0.201534
0.045146  0.193056  0.000000  0.200657
0.045328  0.191590  0.000000  0.199780
0.045510  0.191474  0.000000  0.198902
0.045692  0.189084  0.000000  0.198023
0.045874  0.189235  0.000000  0.197144
0.046056  0.188426  0.000000  0.196264
0.046238  0.187980  0.000000  0.195384
0.046420  0.184158  0.000000  0.194502
0.046602  0.186028  0.000000  0.193619
0.046784  0.183541  0.000000  0.192735
0.046966  0.184805  0.000000  0.191851
0.047148  0.178605  0.000000  0.190965
0.047330  0.180745  0.000000  0.190078
0.047512  0.180860  0.000000  0.189190
0.047694  0.179518  0.000000  0.188300
0.047876  0.176402  0.000000  0.187410
0.048058  0.174986  0.000000  0.186519
0.048240  0.177432  0.000000  0.185626
0.048422  0.176754  0.000000  0.184732
0.048604  0.174453  0.000000  0.183838
0.048786  0.172971  0.000000  0.182942
0.048968  0.172943  0.000000  0.182046
0.049150  0.173677  0.000000  0.181149
0.049333  0.170264  0.000000  0.180251
0.049515  0.166712  0.000000  0.179352
0.049697  0.164738  0.000000  0.178453
0.049879  0.168741  0.000000  0.177553
0.050061  0.169360  0.000000  0.176653
0.050243  0.165420  0.000000  0.175752
0.050425  0.164849  0.000000  0.174852
0.050607  0.161422  0.000000  0.173951
0.050789  0.160771  0.000000  0.173050
0.050971  0.160754  0.000000  0.172150
0.051153  0.159200  0.000000  0.171249
0.051335  0.158355  0.000000  0.170349
0.051517  0.160689  0.000000  0.169450
0.051699  0.156869  0.000000  0.168551
0.051881  0.154235  0.000000  0.167653
0.052063  0.158699  0.000000  0.166756
0.052245  0.156954  0.000000  0.165860
0.052427  0.152480  0.000000  0.164965
0.052609  0.151414  0.000000  0.164072
0.052791  0.152695  0.000000  0.163179
0.052973  0.153597  0.000000  0.162289
0.053155  0.151664  0.000000  0.161400
0.053337  0.151450  0.000000  0.160513
0.053519  0.147707  0.000000  0.159629
0.053701  0.149337  0.000000  0.158746
0.053883  0.147171  0.000000  0.157866
0.054066  0.146900  0.000000  0.156988
0.054248  0.146653  0.000000  0.156112
0.054430  0.143831  0.000000  0.155240
0.054612  0.148773  0.000000  0.154370
0.054794  0.139826  0.000000  0.153503
0.054976  0.142313  0.000000  0.152640
0.055158  0.141921  0.000000  0.151780
0.055340  0.143931  0.000000  0.150923
0.055522  0.143021  0.000000  0.150069
0.055704  0.139799  0.000000  0.149220
0.055886  0.137400  0.000000  0.148374
0.056068  0.138066  0.000000  0.147532
0.056250  0.135410  0.000000  0.146693
0.056432  0.136236  0.000000  0.145859
0.056614  0.135612  0.000000  0.145030
0.056796  0.134417  0.000000  0.144204
0.056978  0.131913  0.000000  0.143383
0.057160  0.135143  0.000000  0.142567
0.057342  0.129298  0.000000  0.141755
0.057524  0.131919  0.000000  0.140948
0.057706  0.131407  0.000000  0.140146
0.057888  0.130676  0.000000  0.139348
0.058070  0.130685  0.000000  0.138556
0.058252  0.129366  0.000000  0.137768
0.058434  0.128636  0.000000  0.136986
0.058617  0.126059  0.000000  0.136208
0.058799  0.125885  0.000000  0.135436
0.058981  0.126156  0.000000  0.134670
0.059163  0.125372  0.000000  0.133908
0.059345  0.125425  0.000000  0.133152
0.059527  0.126234  0.000000  0.132402
0.059709  0.124114  0.000000  0.131657
0.059891  0.119539  0.000000  0.130917
0.060073  0.122290  0.000000  0.130183
0.060255  0.119782  0.000000  0.129454
0.060437  0.120234  0.000000  0.128731
0.060619  0.120832  0.000000  0.128014
0.060801  0.116986  0.000000  0.127302
0.060983  0.117516  0.000000  0.126596
0.061165  0.119200  0.000000  0.125895
0.061347  0.117118  0.000000  0.125200
0.061529  0.117682  0.000000  0.124510
0.061711  0.115363  0.000000  0.123826
0.061893  0.116773  0.000000  0.123148
0.062075  0.112679  0.000000  0.122475
0.062257  0.112238  0.000000  0.121807
0.062439  0.114973  0.000000  0.121145
0.062621  0.112150  0.000000  0.120489
0.062803  0.111652  0.000000  0.119838
0.062985  0.113195  0.000000  0.119192
0.063167  0.109759  0.000000  0.118552
0.063350  0.108656  0.000000  0.117917
0.063532  0.109964  0.000000  0.117287
0.063714  0.111448  0.000000  0.116662
0.063896  0.107044  0.000000  0.116042
0.064078  0.108271  0.000000  0.115428
0.064260  0.109256  0.000000  0.114818
0.064442  0.104243  0.000000  0.114214
0.064624  0.104038  0.000000  0.113614
0.064806  0.104698  0.000000  0.113019
0.064988  0.105015  0.000000  0.112428
0.065170  0.103639  0.000000  0.111843
0.065352  0.099314  0.000000  0.111261
0.065534  0.101487  0.000000  0.110685
0.065716  0.102471  0.000000  0.110112
0.065898  0.100187  0.000000  0.109544
0.066080  0.098539  0.000000  0.108980
0.066262  0.100645  0.000000  0.108421
0.066444  0.098823  0.000000  0.107865
0.066626  0.094633  0.000000  0.107313
0.066808  0.097947  0.000000  0.106765
0.066990  0.100465  0.000000  0.106221
0.067172  0.100681  0.000000  0.105680
0.067354  0.096065  0.000000  0.105143
0.067536  0.096713  0.000000  0.104610
0.067718  0.096181  0.000000  0.104080
0.067900  0.095186  0.000000  0.103553
0.068083  0.097087  0.000000  0.103029
0.068265  0.095186  0.000000  0.102508
0.068447  0.093735  0.000000  0.101991
0.068629  0.093100  0.000000  0.101476
0.068811  0.092745  0.000000  0.100963
0.068993  0.093947  0.000000  0.100454
0.069175  0.093168  0.000000  0.099947
0.069357  0.091123  0.000000  0.099443
0.069539  0.090745  0.000000  0.098941
0.069721  0.091320  0.000000  0.098441
0.069903  0.089904  0.000000  0.097943
0.070085  0.091648  0.000000  0.097448
0.070267  0.087247  0.000000  0.096955
0.070449  0.087129  0.000000  0.096463
0.070631  0.087953  0.000000  0.095973
0.070813  0.087281  0.000000  0.095485
0.070995  0.087570  0.000000  0.094999
0.071177  0.085986  0.000000  0.094514
0.071359  0.086389  0.000000  0.094031
0.071541  0.081571  0.000000  0.093549
0.071723  0.084276  0.000000  0.093069
0.071905  0.080504  0.000000  0.092590
0.072087  0.083984  0.000000  0.092112
0.072269  0.085887  0.000000  0.091635
0.072451  0.081556  0.000000  0.091159
0.072633  0.079424  0.000000  0.090684
0.072816  0.080747  0.000000  0.090210
0.072998  0.079140  0.000000  0.089737
0.073180  0.083136  0.000000  0.089264
0.073362  0.082937  0.000000  0.088793
0.073544  0.080820  0.000000  0.088322
0.073726  0.082651  0.000000  0.087851
0.073908  0.080935  0.000000  0.087381
0.074090  0.075271  0.000000  0.086912
0.074272  0.077281  0.000000  0.086443
0.074454  0.077160  0.000000  0.085975
0.074636  0.078432  0.000000  0.085507
0.074818  0.078613  0.000000  0.085039
0.075000  0.074729  0.000000  0.084572
0.075182  0.074086  0.000000  0.084105
0.075364  0.076829  0.000000  0.083639
0.075546  0.077242  0.000000  0.083172
0.075728  0.075734  0.000000  0.082706
0.075910  0.074302  0.000000  0.082240
0.076092  0.076088  0.000000  0.081775
0.076274  0.073017  0.000000  0.081309
0.076456  0.074365  0.000000  0.080844
0.076638  0.073244  0.000000  0.080378
0.076820  0.070296  0.000000  0.079913
0.077002  0.069502  0.000000  0.079449
0.077184  0.070099  0.000000  0.078984
0.077367  0.070375  0.000000  0.078520
0.077549  0.071785  0.000000  0.078055
0.077731  0.069884  0.000000  0.077591
0.077913  0.071279  0.000000  0.077127
0.078095  0.068450  0.000000  0.076664
0.078277  0.066052  0.000000  0.076200
0.078459  0.068918  0.000000  0.075737
0.078641  0.068202  0.000000  0.075274
0.078823  0.067881  0.000000  0.074812
0.079005  0.068630  0.000000  0.074349
0.079187  0.066661  0.000000  0.073888
0.079369  0.068013  0.000000  0.073426
0.079551  0.065942  0.000000  0.072965
0.079733  0.064701  0.000000  0.072504
0.079915  0.064968  0.000000  0.072044
0.080097  0.064082  0.000000  0.071585
0.080279  0.064946  0.000000  0.071126
0.080461  0.067337  0.000000  0.070668
0.080643  0.063040  0.000000  0.070210
0.080825  0.066829  0.000000  0.069753
0.081007  0.065632  0.000000  0.069297
0.081189  0.060807  0.000000  0.068842
0.081371  0.060647  0.000000  0.068387
0.081553  0.060486  0.000000  0.067934
0.081735  0.059226  0.000000  0.067481
0.081917  0.060779  0.000000  0.067030
0.082100  0.061516  0.000000  0.066579
0.082282  0.061543  0.000000  0.066130
0.082464  0.061286  0.000000  0.065682
0.082646  0.058693  0.000000  0.065235
0.082828  0.060850  0.000000  0.064789
0.083010  0.059961  0.000000  0.064345
0.083192  0.058405  0.000000  0.063902
0.083374  0.057374  0.000000  0.063461
0.083556  0.058627  0.000000  0.063022
0.083738  0.056953  0.000000  0.062584
0.083920  0.059335  0.000000  0.062147
0.084102  0.056935  0.000000  0.061713
0.084284  0.057417  0.000000  0.061280
0.084466  0.055097  0.000000  0.060849
0.084648  0.055622  0.000000  0.060420
0.084830  0.056171  0.000000  0.059993
0.085012  0.056632  0.000000  0.059568
0.085194  0.053301  0.000000  0.059145
0.085376  0.054492  0.000000  0.058724
0.085558  0.056006  0.000000  0.058306
0.085740  0.054176  0.000000  0.057889
0.085922  0.053226  0.000000  0.057475
0.086104  0.052357  0.000000  0.057064
0.086286  0.052574  0.000000  0.056655
0.086468  0.051285  0.000000  0.056249
0.086650  0.050763  0.000000  0.055845
0.086833  0.051832  0.000000  0.055443
0.087015  0.053483  0.000000  0.055045
0.087197  0.052374  0.000000  0.054649
0.087379  0.048917  0.000000  0.054256
0.087561  0.051256  0.000000  0.053865
0.087743  0.050795  0.000000  0.053478
0.087925  0.051384  0.000000  0.053093
0.088107  0.049615  0.000000  0.052712
0.088289  0.049851  0.000000  0.052333
0.088471  0.047577  0.000000  0.051958
0.088653  0.048286  0.000000  0.051586
0.088835  0.048107  0.000000  0.051216
0.089017  0.049814  0.000000  0.050850
0.089199  0.047800  0.000000  0.050487
0.089381  0.046347  0.000000  0.050128
0.089563  0.048366  0.000000  0.049771
0.089745  0.047514  0.000000  0.049418
0.089927  0.046004  0.000000  0.049069
0.090109  0.047186  0.000000  0.048722
0.090291  0.046091  0.000000  0.048380
0.090473  0.045913  0.000000  0.048040
0.090655  0.046732  0.000000  0.047704
0.090837  0.044784  0.000000  0.047371
0.091019  0.047359  0.000000  0.047042
0.091201  0.045298  0.000000  0.046716
0.091383  0.043232  0.000000  0.046394
0.091566  0.043892  0.000000  0.046076
0.091748  0.041684  0.000000  0.045761
0.091930  0.040662  0.000000  0.045449
0.092112  0.044017  0.000000  0.045141
0.092294  0.043129  0.000000  0.044836
0.092476  0.043283  0.000000  0.044535
0.092658  0.043794  0.000000  0.044238
0.092840  0.041181  0.000000  0.043944
0.093022  0.041225  0.000000  0.043654
0.093204  0.041695  0.000000  0.043367
0.093386  0.042510  0.000000  0.043084
0.093568  0.041330  0.000000  0.042805
0.093750  0.042497  0.000000  0.042529
0.093932  0.040409  0.000000  0.042256
0.094114  0.040143  0.000000  0.041987
0.094296  0.039938  0.000000  0.041721
0.094478  0.040065  0.000000  0.041459
0.094660  0.038371  0.000000  0.041201
0.094842  0.039379  0.000000  0.040945
0.095024  0.038908  0.000000  0.040694
0.095206  0.037964  0.000000  0.040445
0.095388  0.035829  0.000000  0.040200
0.095570  0.037715  0.000000  0.039959
0.095752  0.038896  0.000000  0.039720
0.095934  0.037485  0.000000  0.039485
0.096117  0.039068  0.000000  0.039254
0.096299  0.037525  0.000000  0.039025
0.096481  0.038008  0.000000  0.038800
0.096663  0.037015  0.000000  0.038578
0.096845  0.036819  0.000000  0.038359
0.097027  0.035588  0.000000  0.038143
0.097209  0.034155  0.000000  0.037930
0.097391  0.034882  0.000000  0.037720
0.097573  0.035166  0.000000  0.037514
0.097755  0.033876  0.000000  0.037310
0.097937  0.037276  0.000000  0.037109
0.098119  0.035403  0.000000  0.036911
0.098301  0.036919  0.000000  0.036716
0.098483  0.035018  0.000000  0.036524
0.098665  0.033746  0.000000  0.036334
0.098847  0.033643  0.000000  0.036147
0.099029  0.034686  0.000000  0.035963
0.099211  0.036176  0.000000  0.035781
0.099393  0.036877  0.000000  0.035603
0.099575  0.031781  0.000000  0.035426
0.099757  0.031358  0.000000  0.035252
0.099939  0.033151  0.000000  0.035081
0.100121  0.033073  0.000000  0.034912
0.100303  0.029842  0.000000  0.034745
0.100485  0.034116  0.000000  0.034581
0.100667  0.034024  0.000000  0.034418
0.100850  0.028882  0.000000  0.034258
0.101032  0.032148  0.000000  0.034101
0.101214  0.033615  0.000000  0.033945
0.101396  0.031144  0.000000  0.033792
0.101578  0.031133  0.000000  0.033640
0.101760  0.029789  0.000000  0.033491
0.101942  0.029492  0.000000  0.033343
0.102124  0.032228  0.000000  0.033198
0.102306  0.030782  0.000000  0.033054
0.102488  0.030707  0.000000  0.032912
0.102670  0.030390  0.000000  0.032772
0.102852  0.031326  0.000000  0.032633
0.103034  0.033528  0.000000  0.032497
0.103216  0.031796  0.000000  0.032362
0.103398  0.028163  0.000000  0.032228
0.103580  0.029348  0.000000  0.032096
0.103762  0.028266  0.000000  0.031966
0.103944  0.028731  0.000000  0.031837
0.104126  0.028878  0.000000  0.031709
0.104308  0.028255  0.000000  0.031583
0.104490  0.028549  0.000000  0.031459
0.104672  0.028221  0.000000  0.031335
0.104854  0.028688  0.000000  0.031213
0.105036  0.030136  0.000000  0.031092
0.105218  0.029667  0.000000  0.030973
0.105400  0.028698  0.000000  0.030854
0.105583  0.025388  0.000000  0.030737
0.105765  0.027462  0.000000  0.030621
0.105947  0.027880  0.000000  0.030506
0.106129  0.028088  0.000000  0.030392
0.106311  0.024504  0.000000  0.030279
0.106493  0.025114  0.000000  0.030167
0.106675  0.029372  0.000000  0.030056
0.106857  0.026039  0.000000  0.029945
0.107039  0.027808  0.000000  0.029836
0.107221  0.028269  0.000000  0.029728
0.107403  0.026951  0.000000  0.029621
0.107585  0.026282  0.000000  0.029514
0.107767  0.028323  0.000000  0.029408
0.107949  0.025701  0.000000  0.029303
0.108131  0.025187  0.000000  0.029199
0.108313  0.026447  0.000000  0.029096
0.108495  0.024041  0.000000  0.028993
0.108677  0.025715  0.000000  0.028891
0.108859  0.025001  0.000000  0.028790
0.109041  0.026888  0.000000  0.028689
0.109223  0.025529  0.000000  0.028589
0.109405  0.024721  0.000000  0.028490
0.109587  0.024634  0.000000  0.028391
0.109769  0.023056  0.000000  0.028293
0.109951  0.025823  0.000000  0.028196
0.110133  0.023819  0.000000  0.028099
0.110316  0.020185  0.000000  0.028003
0.110498  0.024766  0.000000  0.027907
0.110680  0.025318  0.000000  0.027812
0.110862  0.025577  0.000000  0.027718
0.111044  0.025302  0.000000  0.027624
0.111226  0.022270  0.000000  0.027531
0.111408  0.022340  0.000000  0.027438
0.111590  0.021828  0.000000  0.027346
0.111772  0.024330  0.000000  0.027254
0.111954  0.022998  0.000000  0.027163
0.112136  0.023623  0.000000  0.027072
0.112318  0.024766  0.000000  0.026982
0.112500  0.023931  0.000000  0.026893
0.112682  0.022578  0.000000  0.026804
0.112864  0.023948  0.000000  0.026715
0.113046  0.026212  0.000000  0.026627
0.113228  0.021709  0.000000  0.026540
0.113410  0.018903  0.000000  0.026453
0.113592  0.023686  0.000000  0.026367
0.113774  0.020443  0.000000  0.026281
0.113956  0.022439  0.000000  0.026196
0.114138  0.020852  0.000000  0.026111
0.114320  0.020867  0.000000  0.026027
0.114502  0.019646  0.000000  0.025943
0.114684  0.021518  0.000000  0.025860
0.114867  0.022022  0.000000  0.025777
0.115049  0.022726  0.000000  0.025695
0.115231  0.021184  0.000000  0.025614
0.115413  0.018842  0.000000  0.025533
0.115595  0.022568  0.000000  0.025452
0.115777  0.020791  0.000000  0.025373
0.115959  0.019203  0.000000  0.025293
0.116141  0.023382  0.000000  0.025215
0.116323  0.020021  0.000000  0.025137
0.116505  0.020879  0.000000  0.025059
0.116687  0.015758  0.000000  0.024982
0.116869  0.019204  0.000000  0.024906
0.117051  0.018850  0.000000  0.024830
0.117233  0.020207  0.000000  0.024755
0.117415  0.021209  0.000000  0.024681
0.117597  0.020840  0.000000  0.024607
0.117779  0.019507  0.000000  0.024533
0.117961  0.018682  0.000000  0.024461
0.118143  0.018285  0.000000  0.024389
0.118325  0.018495  0.000000  0.024317
0.118507  0.018296  0.000000  0.024246
0.118689  0.017771  0.000000  0.024176
0.118871  0.018402  0.000000  0.024107
0.119053  0.020724  0.000000  0.024038
0.119235  0.020268  0.000000  0.023969
0.119417  0.020034  0.000000  0.023902
0.119600  0.018077  0.000000  0.023835
0.119782  0.016730  0.000000  0.023769
0.119964  0.017951  0.000000  0.023703
0.120146  0.018324  0.000000  0.023638
0.120328  0.017868  0.000000  0.023573
0.120510  0.020139  0.000000  0.023510
0.120692  0.018034  0.000000  0.023446
0.120874  0.017920  0.000000  0.023384
0.121056  0.018394  0.000000  0.023322
0.121238  0.017788  0.000000  0.023261
0.121420  0.018423  0.000000  0.023200
0.121602  0.017126  0.000000  0.023140
0.121784  0.016756  0.000000  0.023081
0.121966  0.015869  0.000000  0.023023
0.122148  0.016863  0.000000  0.022964
0.122330  0.015494  0.000000  0.022907
0.122512  0.020379  0.000000  0.022850
0.122694  0.016226  0.000000  0.022794
0.122876  0.016283  0.000000  0.022739
0.123058  0.018576  0.000000  0.022684
0.123240  0.013309  0.000000  0.022629
0.123422  0.018872  0.000000  0.022576
0.123604  0.018262  0.000000  0.022522
0.123786  0.017778  0.000000  0.022470
0.123968  0.013929  0.000000  0.022418
0.124150  0.013673  0.000000  0.022366
0.124333  0.015778  0.000000  0.022316
0.124515  0.019265  0.000000  0.022265
0.124697  0.015485  0.000000  0.022215
0.124879  0.016998  0.000000  0.022166
0.125061  0.015994  0.000000  0.022117
0.125243  0.018187  0.000000  0.022069
0.125425  0.011656  0.000000  0.022021
0.125607  0.014477  0.000000  0.021974
0.125789  0.019111  0.000000  0.021928
0.125971  0.015964  0.000000  0.021881
0.126153  0.015626  0.000000  0.021835
0.126335  0.015303  0.000000  0.021790
0.126517  0.016520  0.000000  0.021745
0.126699  0.015619  0.000000  0.021701
0.126881  0.015413  0.000000  0.021657
0.127063  0.016671  0.000000  0.021613
0.127245  0.015469  0.000000  0.021570
0.127427  0.015019  0.000000  0.021527
0.127609  0.015761  0.000000  0.021484
0.127791  0.015450  0.000000  0.021442
0.127973  0.014076  0.000000  0.021400
0.128155  0.017060  0.000000  0.021359
0.128337  0.014400  0.000000  0.021317
0.128519  0.014511  0.000000  0.021277
0.128701  0.015685  0.000000  0.021236
0.128883  0.014884  0.000000  0.021196
0.129066  0.014586  0.000000  0.021156
0.129248  0.017739  0.000000  0.021116
0.129430  0.013963  0.000000  0.021076
0.129612  0.014204  0.000000  0.021037
0.129794  0.015940  0.000000  0.020998
0.129976  0.015706  0.000000  0.020959
0.130158  0.016164  0.000000  0.020920
0.130340  0.015886  0.000000  0.020881
0.130522  0.014781  0.000000  0.020843
0.130704  0.014915  0.000000  0.020805
0.130886  0.013040  0.000000  0.020767
0.131068  0.012354  0.000000  0.020729
0.131250  0.015668  0.000000  0.020691
0.131432  0.015414  0.000000  0.020653
0.131614  0.014552  0.000000  0.020615
0.131796  0.013398  0.000000  0.020577
0.131978  0.014654  0.000000  0.020540
0.132160  0.016126  0.000000  0.020502
0.132342  0.012934  0.000000  0.020465
0.132524  0.014595  0.000000  0.020427
0.132706  0.011917  0.000000  0.020390
0.132888  0.013275  0.000000  0.020352
0.133070  0.015057  0.000000  0.020315
0.133252  0.013662  0.000000  0.020278
0.133434  0.013248  0.000000  0.020240
0.133617  0.014511  0.000000  0.020203
0.133799  0.014988  0.000000  0.020165
0.133981  0.012386  0.000000  0.020128
0.134163  0.013506  0.000000  0.020090
0.134345  0.012866  0.000000  0.020052
0.134527  0.013487  0.000000  0.020015
0.134709  0.013390  0.000000  0.019977
0.134891  0.012967  0.000000  0.019939
0.135073  0.013725  0.000000  0.019901
0.135255  0.014479  0.000000  0.019863
0.135437  0.013146  0.000000  0.019825
0.135619  0.010972  0.000000  0.019787
0.135801  0.012950  0.000000  0.019748
0.135983  0.013822  0.000000  0.019710
0.136165  0.012465  0.000000  0.019671
0.136347  0.012315  0.000000  0.019633
0.136529  0.012714  0.000000  0.019594
0.136711  0.013218  0.000000  0.019555
0.136893  0.012336  0.000000  0.019516
0.137075  0.011423  0.000000  0.019477
0.137257  0.012120  0.000000  0.019438
0.137439  0.014075  0.000000  0.019398
0.137621  0.012721  0.000000  0.019359
0.137803  0.012455  0.000000  0.019319
0.137985  0.011170  0.000000  0.019279
0.138167  0.011334  0.000000  0.019239
0.138350  0.012634  0.000000  0.019199
0.138532  0.013651  0.000000  0.019159
0.138714  0.012483  0.000000  0.019119
0.138896  0.012968  0.000000  0.019079
0.139078  0.012340  0.000000  0.019038
0.139260  0.013492  0.000000  0.018997
0.139442  0.012248  0.000000  0.018957
0.139624  0.013275  0.000000  0.018916
0.139806  0.013477  0.000000  0.018875
0.139988  0.013850  0.000000  0.018834
0.140170  0.013443  0.000000  0.018793
0.140352  0.011044  0.000000  0.018751
0.140534  0.010702  0.000000  0.018710
0.140716  0.012031  0.000000  0.018669
0.140898  0.010317  0.000000  0.018627
0.141080  0.012550  0.000000  0.018585
0.141262  0.012101  0.000000  0.018544
0.141444  0.012539  0.000000  0.018502
0.141626  0.013484  0.000000  0.018460
0.141808  0.012440  0.000000  0.018418
0.141990  0.013170  0.000000  0.018376
0.142172  0.012628  0.000000  0.018334
0.142354  0.011529  0.000000  0.018292
0.142536  0.010894  0.000000  0.018250
0.142718  0.012602  0.000000  0.018208
0.142900  0.012526  0.000000  0.018166
0.143083  0.010227  0.000000  0.018124
0.143265  0.011065  0.000000  0.018082
0.143447  0.012039  0.000000  0.018040
0.143629  0.011942  0.000000  0.017998
0.143811  0.010858  0.000000  0.017956
0.143993  0.011872  0.000000  0.017914
0.144175  0.012923  0.000000  0.017872
0.144357  0.011533  0.000000  0.017830
0.144539  0.013266  0.000000  0.017788
0.144721  0.011794  0.000000  0.017746
0.144903  0.013855  0.000000  0.017704
0.145085  0.012372  0.000000  0.017662
0.145267  0.011053  0.000000  0.017620
0.145449  0.011861  0.000000  0.017579
0.145631  0.011246  0.000000  0.017537
0.145813  0.010478  0.000000  0.017496
0.145995  0.012062  0.000000  0.017454
0.146177  0.008592  0.000000  0.017413
0.146359  0.009491  0.000000  0.017372
0.146541  0.011413  0.000000  0.017330
0.146723  0.011853  0.000000  0.017289
0.146905  0.011716  0.000000  0.017248
0.147087  0.008223  0.000000  0.017208
0.147269  0.011928  0.000000  0.017167
0.147451  0.009795  0.000000  0.017126
0.147633  0.010652  0.000000  0.017086
0.147816  0.013018  0.000000  0.017046
0.147998  0.010796  0.000000  0.017006
0.148180  0.009836  0.000000  0.016966
0.148362  0.012821  0.000000  0.016926
0.148544  0.010487  0.000000  0.016886
0.148726  0.010711  0.000000  0.016846
0.148908  0.011783  0.000000  0.016807
0.149090  0.012680  0.000000  0.016768
0.149272  0.009078  0.000000  0.016729
0.149454  0.011029  0.000000  0.016690
0.149636  0.010334  0.000000  0.016651
0.149818  0.012895  0.000000  0.016612
0.150000  0.011289  0.000000  0.016574
