# Supplementary material for: Solution structures of human myeloma IgG3 antibody reveal extended Fab and Fc regions relative to the other IgG subclasses
Source: J Biol Chem. 2021 Jul 22;297(3):100995. doi: 10.1016/j.jbc.2021.100995 (PMC8371214; doi:10.1016/j.jbc.2021.100995)
Supplement: Supporting information [file mmc1.zip › alab_data_antibody/igg3_myeloma/figures_mar2021/IgG3_Supplementary/IgG3_Glyco_1.00mgml_best_fit.pdb]

REMARK  FINAL COORDINATES WRITTEN BY NAMD AT TIMESTEP 200000
ATOM      1  N   ASP P   1     103.094   9.842  25.467  1.00  1.00      PROA   
ATOM      2  HT1 ASP P   1     103.373   9.158  26.199  1.00  0.00      PROA   
ATOM      3  HT2 ASP P   1     103.015  10.799  25.866  1.00  0.00      PROA   
ATOM      4  HT3 ASP P   1     103.762   9.849  24.670  1.00  0.00      PROA   
ATOM      5  CA  ASP P   1     101.712   9.585  24.995  1.00  1.00      PROA   
ATOM      6  HA  ASP P   1     101.137   9.458  25.901  1.00  1.00      PROA   
ATOM      7  CB  ASP P   1     101.078  10.791  24.266  1.00  1.00      PROA   
ATOM      8  HB1 ASP P   1     100.008  10.576  24.056  1.00  1.00      PROA   
ATOM      9  HB2 ASP P   1     101.564  11.031  23.297  1.00  1.00      PROA   
ATOM     10  CG  ASP P   1     101.117  12.025  25.136  1.00  1.00      PROA   
ATOM     11  OD1 ASP P   1     102.072  12.128  25.951  1.00  1.00      PROA   
ATOM     12  OD2 ASP P   1     100.256  12.903  24.920  1.00  1.00      PROA   
ATOM     13  C   ASP P   1     101.493   8.289  24.254  1.00  1.00      PROA   
ATOM     14  O   ASP P   1     100.590   7.564  24.652  1.00  1.00      PROA   
ATOM     15  N   ILE P   2     102.212   7.830  23.206  1.00  1.00      PROA   
ATOM     16  HN  ILE P   2     101.863   6.918  23.005  1.00  1.00      PROA   
ATOM     17  CA  ILE P   2     103.306   8.190  22.280  1.00  1.00      PROA   
ATOM     18  HA  ILE P   2     102.828   8.572  21.389  1.00  1.00      PROA   
ATOM     19  CB  ILE P   2     104.508   9.127  22.587  1.00  1.00      PROA   
ATOM     20  HB  ILE P   2     105.199   9.023  21.723  1.00  1.00      PROA   
ATOM     21  CG2 ILE P   2     104.154  10.629  22.475  1.00  1.00      PROA   
ATOM     22 HG21 ILE P   2     103.630  11.054  23.358  1.00  0.00      PROA   
ATOM     23 HG22 ILE P   2     103.523  10.815  21.580  1.00  0.00      PROA   
ATOM     24 HG23 ILE P   2     105.084  11.222  22.345  1.00  0.00      PROA   
ATOM     25  CG1 ILE P   2     105.376   8.741  23.813  1.00  1.00      PROA   
ATOM     26 HG11 ILE P   2     104.832   8.015  24.455  1.00  0.00      PROA   
ATOM     27 HG12 ILE P   2     105.593   9.653  24.408  1.00  0.00      PROA   
ATOM     28  CD  ILE P   2     106.730   8.130  23.422  1.00  1.00      PROA   
ATOM     29  HD1 ILE P   2     107.333   8.848  22.827  1.00  1.00      PROA   
ATOM     30  HD2 ILE P   2     106.595   7.208  22.816  1.00  1.00      PROA   
ATOM     31  HD3 ILE P   2     107.317   7.860  24.326  1.00  1.00      PROA   
ATOM     32  C   ILE P   2     103.889   6.833  21.905  1.00  1.00      PROA   
ATOM     33  O   ILE P   2     103.912   5.913  22.711  1.00  1.00      PROA   
ATOM     34  N   GLN P   3     104.368   6.644  20.667  1.00  1.00      PROA   
ATOM     35  HN  GLN P   3     104.455   7.398  20.022  1.00  1.00      PROA   
ATOM     36  CA  GLN P   3     104.781   5.338  20.176  1.00  1.00      PROA   
ATOM     37  HA  GLN P   3     104.552   4.548  20.875  1.00  1.00      PROA   
ATOM     38  CB  GLN P   3     104.008   5.111  18.840  1.00  1.00      PROA   
ATOM     39  HB1 GLN P   3     104.427   5.719  18.010  1.00  1.00      PROA   
ATOM     40  HB2 GLN P   3     102.989   5.512  19.026  1.00  1.00      PROA   
ATOM     41  CG  GLN P   3     103.764   3.639  18.408  1.00  1.00      PROA   
ATOM     42  HG1 GLN P   3     102.915   3.614  17.692  1.00  1.00      PROA   
ATOM     43  HG2 GLN P   3     103.464   3.033  19.290  1.00  1.00      PROA   
ATOM     44  CD  GLN P   3     104.912   2.896  17.715  1.00  1.00      PROA   
ATOM     45  OE1 GLN P   3     104.747   1.721  17.380  1.00  1.00      PROA   
ATOM     46  NE2 GLN P   3     106.069   3.544  17.487  1.00  1.00      PROA   
ATOM     47 HE21 GLN P   3     106.860   2.986  17.237  1.00  0.00      PROA   
ATOM     48 HE22 GLN P   3     106.178   4.502  17.752  1.00  0.00      PROA   
ATOM     49  C   GLN P   3     106.290   5.435  19.964  1.00  1.00      PROA   
ATOM     50  O   GLN P   3     106.723   6.220  19.129  1.00  1.00      PROA   
ATOM     51  N   MET P   4     107.189   4.706  20.662  1.00  1.00      PROA   
ATOM     52  HN  MET P   4     108.129   4.958  20.448  1.00  1.00      PROA   
ATOM     53  CA  MET P   4     107.050   3.591  21.599  1.00  1.00      PROA   
ATOM     54  HA  MET P   4     108.053   3.395  21.949  1.00  1.00      PROA   
ATOM     55  CB  MET P   4     106.223   3.899  22.873  1.00  1.00      PROA   
ATOM     56  HB1 MET P   4     105.144   3.687  22.714  1.00  1.00      PROA   
ATOM     57  HB2 MET P   4     106.317   4.987  23.073  1.00  1.00      PROA   
ATOM     58  CG  MET P   4     106.711   3.178  24.152  1.00  1.00      PROA   
ATOM     59  HG1 MET P   4     106.086   3.533  24.999  1.00  1.00      PROA   
ATOM     60  HG2 MET P   4     107.749   3.513  24.361  1.00  1.00      PROA   
ATOM     61  SD  MET P   4     106.672   1.357  24.111  1.00  1.00      PROA   
ATOM     62  CE  MET P   4     107.097   1.175  25.866  1.00  1.00      PROA   
ATOM     63  HE1 MET P   4     106.282   1.555  26.518  1.00  1.00      PROA   
ATOM     64  HE2 MET P   4     108.025   1.731  26.120  1.00  1.00      PROA   
ATOM     65  HE3 MET P   4     107.264   0.108  26.129  1.00  1.00      PROA   
ATOM     66  C   MET P   4     106.610   2.328  20.866  1.00  1.00      PROA   
ATOM     67  O   MET P   4     105.436   1.952  20.848  1.00  1.00      PROA   
ATOM     68  N   THR P   5     107.574   1.683  20.190  1.00  1.00      PROA   
ATOM     69  HN  THR P   5     108.519   1.962  20.341  1.00  1.00      PROA   
ATOM     70  CA  THR P   5     107.376   0.623  19.201  1.00  1.00      PROA   
ATOM     71  HA  THR P   5     106.383   0.720  18.788  1.00  1.00      PROA   
ATOM     72  CB  THR P   5     108.405   0.696  18.059  1.00  1.00      PROA   
ATOM     73  HB  THR P   5     109.382   0.287  18.394  1.00  1.00      PROA   
ATOM     74  OG1 THR P   5     108.620   2.047  17.670  1.00  1.00      PROA   
ATOM     75  HG1 THR P   5     109.395   2.044  17.104  1.00  1.00      PROA   
ATOM     76  CG2 THR P   5     107.926  -0.020  16.788  1.00  1.00      PROA   
ATOM     77 HG21 THR P   5     106.920   0.347  16.494  1.00  0.00      PROA   
ATOM     78 HG22 THR P   5     107.878  -1.122  16.924  1.00  0.00      PROA   
ATOM     79 HG23 THR P   5     108.620   0.173  15.942  1.00  0.00      PROA   
ATOM     80  C   THR P   5     107.462  -0.735  19.871  1.00  1.00      PROA   
ATOM     81  O   THR P   5     107.959  -0.865  20.985  1.00  1.00      PROA   
ATOM     82  N   GLN P   6     106.977  -1.807  19.223  1.00  1.00      PROA   
ATOM     83  HN  GLN P   6     106.536  -1.731  18.332  1.00  1.00      PROA   
ATOM     84  CA  GLN P   6     107.115  -3.151  19.743  1.00  1.00      PROA   
ATOM     85  HA  GLN P   6     108.039  -3.232  20.296  1.00  1.00      PROA   
ATOM     86  CB  GLN P   6     105.904  -3.515  20.639  1.00  1.00      PROA   
ATOM     87  HB1 GLN P   6     104.991  -3.520  20.006  1.00  1.00      PROA   
ATOM     88  HB2 GLN P   6     105.777  -2.712  21.395  1.00  1.00      PROA   
ATOM     89  CG  GLN P   6     106.038  -4.858  21.389  1.00  1.00      PROA   
ATOM     90  HG1 GLN P   6     106.750  -4.755  22.235  1.00  1.00      PROA   
ATOM     91  HG2 GLN P   6     106.422  -5.670  20.735  1.00  1.00      PROA   
ATOM     92  CD  GLN P   6     104.688  -5.287  21.949  1.00  1.00      PROA   
ATOM     93  OE1 GLN P   6     104.178  -4.752  22.933  1.00  1.00      PROA   
ATOM     94  NE2 GLN P   6     104.085  -6.298  21.292  1.00  1.00      PROA   
ATOM     95 HE21 GLN P   6     103.158  -6.570  21.547  1.00  0.00      PROA   
ATOM     96 HE22 GLN P   6     104.540  -6.743  20.521  1.00  0.00      PROA   
ATOM     97  C   GLN P   6     107.216  -4.138  18.593  1.00  1.00      PROA   
ATOM     98  O   GLN P   6     106.619  -3.944  17.535  1.00  1.00      PROA   
ATOM     99  N   SER P   7     107.991  -5.221  18.775  1.00  1.00      PROA   
ATOM    100  HN  SER P   7     108.492  -5.337  19.629  1.00  1.00      PROA   
ATOM    101  CA  SER P   7     108.024  -6.348  17.858  1.00  1.00      PROA   
ATOM    102  HA  SER P   7     107.066  -6.420  17.364  1.00  1.00      PROA   
ATOM    103  CB  SER P   7     109.130  -6.215  16.779  1.00  1.00      PROA   
ATOM    104  HB1 SER P   7     110.133  -6.244  17.256  1.00  1.00      PROA   
ATOM    105  HB2 SER P   7     109.010  -5.224  16.291  1.00  1.00      PROA   
ATOM    106  OG  SER P   7     109.011  -7.237  15.784  1.00  1.00      PROA   
ATOM    107  HG1 SER P   7     109.797  -7.203  15.234  1.00  1.00      PROA   
ATOM    108  C   SER P   7     108.285  -7.608  18.681  1.00  1.00      PROA   
ATOM    109  O   SER P   7     109.068  -7.529  19.632  1.00  1.00      PROA   
ATOM    110  N   PRO P   8     107.709  -8.781  18.414  1.00  1.00      PROA   
ATOM    111  CD  PRO P   8     108.022  -9.952  19.241  1.00  1.00      PROA   
ATOM    112  HD1 PRO P   8     108.198  -9.696  20.308  1.00  1.00      PROA   
ATOM    113  HD2 PRO P   8     108.927 -10.445  18.826  1.00  1.00      PROA   
ATOM    114  CA  PRO P   8     106.528  -9.012  17.575  1.00  1.00      PROA   
ATOM    115  HA  PRO P   8     106.768  -8.695  16.570  1.00  1.00      PROA   
ATOM    116  CB  PRO P   8     106.301 -10.529  17.696  1.00  1.00      PROA   
ATOM    117  HB1 PRO P   8     106.948 -11.048  16.956  1.00  1.00      PROA   
ATOM    118  HB2 PRO P   8     105.248 -10.840  17.529  1.00  1.00      PROA   
ATOM    119  CG  PRO P   8     106.798 -10.856  19.105  1.00  1.00      PROA   
ATOM    120  HG1 PRO P   8     106.035 -10.554  19.854  1.00  1.00      PROA   
ATOM    121  HG2 PRO P   8     107.046 -11.930  19.246  1.00  1.00      PROA   
ATOM    122  C   PRO P   8     105.299  -8.211  17.995  1.00  1.00      PROA   
ATOM    123  O   PRO P   8     105.240  -7.709  19.113  1.00  1.00      PROA   
ATOM    124  N   SER P   9     104.320  -8.046  17.090  1.00  1.00      PROA   
ATOM    125  HN  SER P   9     104.442  -8.367  16.154  1.00  1.00      PROA   
ATOM    126  CA  SER P   9     103.084  -7.320  17.362  1.00  1.00      PROA   
ATOM    127  HA  SER P   9     103.097  -6.913  18.362  1.00  1.00      PROA   
ATOM    128  CB  SER P   9     102.903  -6.146  16.362  1.00  1.00      PROA   
ATOM    129  HB1 SER P   9     103.738  -5.433  16.534  1.00  1.00      PROA   
ATOM    130  HB2 SER P   9     101.953  -5.606  16.562  1.00  1.00      PROA   
ATOM    131  OG  SER P   9     102.949  -6.603  15.003  1.00  1.00      PROA   
ATOM    132  HG1 SER P   9     103.027  -5.823  14.448  1.00  1.00      PROA   
ATOM    133  C   SER P   9     101.861  -8.224  17.278  1.00  1.00      PROA   
ATOM    134  O   SER P   9     100.945  -8.140  18.096  1.00  1.00      PROA   
ATOM    135  N   SER P  10     101.815  -9.149  16.306  1.00  1.00      PROA   
ATOM    136  HN  SER P  10     102.560  -9.213  15.646  1.00  1.00      PROA   
ATOM    137  CA  SER P  10     100.685 -10.049  16.109  1.00  1.00      PROA   
ATOM    138  HA  SER P  10      99.898  -9.829  16.816  1.00  1.00      PROA   
ATOM    139  CB  SER P  10     100.078  -9.947  14.690  1.00  1.00      PROA   
ATOM    140  HB1 SER P  10      99.209 -10.632  14.592  1.00  1.00      PROA   
ATOM    141  HB2 SER P  10     100.830 -10.227  13.921  1.00  1.00      PROA   
ATOM    142  OG  SER P  10      99.630  -8.614  14.449  1.00  1.00      PROA   
ATOM    143  HG1 SER P  10     100.410  -8.054  14.470  1.00  1.00      PROA   
ATOM    144  C   SER P  10     101.121 -11.476  16.336  1.00  1.00      PROA   
ATOM    145  O   SER P  10     102.064 -11.955  15.712  1.00  1.00      PROA   
ATOM    146  N   LEU P  11     100.454 -12.183  17.262  1.00  1.00      PROA   
ATOM    147  HN  LEU P  11      99.690 -11.772  17.754  1.00  1.00      PROA   
ATOM    148  CA  LEU P  11     100.820 -13.522  17.676  1.00  1.00      PROA   
ATOM    149  HA  LEU P  11     101.665 -13.872  17.103  1.00  1.00      PROA   
ATOM    150  CB  LEU P  11     101.172 -13.552  19.189  1.00  1.00      PROA   
ATOM    151  HB1 LEU P  11     101.395 -14.594  19.505  1.00  1.00      PROA   
ATOM    152  HB2 LEU P  11     100.289 -13.205  19.766  1.00  1.00      PROA   
ATOM    153  CG  LEU P  11     102.377 -12.673  19.590  1.00  1.00      PROA   
ATOM    154  HG  LEU P  11     102.179 -11.625  19.279  1.00  1.00      PROA   
ATOM    155  CD1 LEU P  11     102.566 -12.675  21.113  1.00  1.00      PROA   
ATOM    156 HD11 LEU P  11     102.785 -13.702  21.475  1.00  0.00      PROA   
ATOM    157 HD12 LEU P  11     101.650 -12.309  21.625  1.00  0.00      PROA   
ATOM    158 HD13 LEU P  11     103.412 -12.014  21.399  1.00  0.00      PROA   
ATOM    159  CD2 LEU P  11     103.667 -13.148  18.909  1.00  1.00      PROA   
ATOM    160 HD21 LEU P  11     103.606 -13.024  17.807  1.00  0.00      PROA   
ATOM    161 HD22 LEU P  11     103.850 -14.219  19.140  1.00  0.00      PROA   
ATOM    162 HD23 LEU P  11     104.533 -12.560  19.282  1.00  0.00      PROA   
ATOM    163  C   LEU P  11      99.686 -14.503  17.422  1.00  1.00      PROA   
ATOM    164  O   LEU P  11      98.529 -14.240  17.736  1.00  1.00      PROA   
ATOM    165  N   SER P  12      99.996 -15.680  16.854  1.00  1.00      PROA   
ATOM    166  HN  SER P  12     100.932 -15.898  16.588  1.00  1.00      PROA   
ATOM    167  CA  SER P  12      99.063 -16.795  16.768  1.00  1.00      PROA   
ATOM    168  HA  SER P  12      98.177 -16.601  17.353  1.00  1.00      PROA   
ATOM    169  CB  SER P  12      98.651 -17.143  15.307  1.00  1.00      PROA   
ATOM    170  HB1 SER P  12      99.546 -17.465  14.732  1.00  1.00      PROA   
ATOM    171  HB2 SER P  12      98.257 -16.221  14.828  1.00  1.00      PROA   
ATOM    172  OG  SER P  12      97.650 -18.166  15.238  1.00  1.00      PROA   
ATOM    173  HG1 SER P  12      96.789 -17.742  15.233  1.00  1.00      PROA   
ATOM    174  C   SER P  12      99.776 -17.975  17.393  1.00  1.00      PROA   
ATOM    175  O   SER P  12     100.923 -18.262  17.058  1.00  1.00      PROA   
ATOM    176  N   ALA P  13      99.127 -18.640  18.355  1.00  1.00      PROA   
ATOM    177  HN  ALA P  13      98.208 -18.360  18.621  1.00  1.00      PROA   
ATOM    178  CA  ALA P  13      99.634 -19.776  19.091  1.00  1.00      PROA   
ATOM    179  HA  ALA P  13     100.495 -20.195  18.591  1.00  1.00      PROA   
ATOM    180  CB  ALA P  13      99.959 -19.321  20.523  1.00  1.00      PROA   
ATOM    181  HB1 ALA P  13     100.323 -20.167  21.145  1.00  1.00      PROA   
ATOM    182  HB2 ALA P  13      99.060 -18.883  21.008  1.00  1.00      PROA   
ATOM    183  HB3 ALA P  13     100.755 -18.547  20.492  1.00  1.00      PROA   
ATOM    184  C   ALA P  13      98.498 -20.788  19.081  1.00  1.00      PROA   
ATOM    185  O   ALA P  13      97.386 -20.410  18.737  1.00  1.00      PROA   
ATOM    186  N   SER P  14      98.626 -22.091  19.394  1.00  1.00      PROA   
ATOM    187  HN  SER P  14      97.770 -22.600  19.340  1.00  1.00      PROA   
ATOM    188  CA  SER P  14      99.732 -22.846  19.976  1.00  1.00      PROA   
ATOM    189  HA  SER P  14      99.477 -23.862  19.716  1.00  1.00      PROA   
ATOM    190  CB  SER P  14     101.132 -22.672  19.310  1.00  1.00      PROA   
ATOM    191  HB1 SER P  14     101.004 -22.308  18.269  1.00  1.00      PROA   
ATOM    192  HB2 SER P  14     101.614 -23.671  19.246  1.00  1.00      PROA   
ATOM    193  OG  SER P  14     102.021 -21.818  20.019  1.00  1.00      PROA   
ATOM    194  HG1 SER P  14     102.538 -22.434  20.544  1.00  1.00      PROA   
ATOM    195  C   SER P  14      99.639 -22.862  21.506  1.00  1.00      PROA   
ATOM    196  O   SER P  14      98.761 -22.223  22.081  1.00  1.00      PROA   
ATOM    197  N   VAL P  15     100.435 -23.710  22.189  1.00  1.00      PROA   
ATOM    198  HN  VAL P  15     101.317 -23.987  21.815  1.00  1.00      PROA   
ATOM    199  CA  VAL P  15      99.989 -24.457  23.371  1.00  1.00      PROA   
ATOM    200  HA  VAL P  15      99.103 -24.980  23.044  1.00  1.00      PROA   
ATOM    201  CB  VAL P  15     100.980 -25.581  23.700  1.00  1.00      PROA   
ATOM    202  HB  VAL P  15     101.992 -25.152  23.861  1.00  1.00      PROA   
ATOM    203  CG1 VAL P  15     100.568 -26.375  24.958  1.00  1.00      PROA   
ATOM    204 HG11 VAL P  15      99.533 -26.767  24.853  1.00  0.00      PROA   
ATOM    205 HG12 VAL P  15     100.621 -25.742  25.869  1.00  0.00      PROA   
ATOM    206 HG13 VAL P  15     101.260 -27.231  25.106  1.00  0.00      PROA   
ATOM    207  CG2 VAL P  15     101.076 -26.540  22.493  1.00  1.00      PROA   
ATOM    208 HG21 VAL P  15     101.505 -26.025  21.607  1.00  0.00      PROA   
ATOM    209 HG22 VAL P  15     100.077 -26.951  22.233  1.00  0.00      PROA   
ATOM    210 HG23 VAL P  15     101.754 -27.384  22.742  1.00  0.00      PROA   
ATOM    211  C   VAL P  15      99.469 -23.706  24.621  1.00  1.00      PROA   
ATOM    212  O   VAL P  15      98.403 -24.050  25.132  1.00  1.00      PROA   
ATOM    213  N   GLY P  16     100.093 -22.633  25.159  1.00  1.00      PROA   
ATOM    214  HN  GLY P  16      99.600 -22.208  25.914  1.00  1.00      PROA   
ATOM    215  CA  GLY P  16     101.446 -22.138  24.937  1.00  1.00      PROA   
ATOM    216  HA1 GLY P  16     101.541 -21.230  25.513  1.00  1.00      PROA   
ATOM    217  HA2 GLY P  16     101.555 -21.983  23.873  1.00  1.00      PROA   
ATOM    218  C   GLY P  16     102.548 -23.055  25.411  1.00  1.00      PROA   
ATOM    219  O   GLY P  16     102.367 -23.872  26.307  1.00  1.00      PROA   
ATOM    220  N   ASP P  17     103.768 -22.981  24.859  1.00  1.00      PROA   
ATOM    221  HN  ASP P  17     104.343 -23.776  25.032  1.00  1.00      PROA   
ATOM    222  CA  ASP P  17     104.387 -21.940  24.051  1.00  1.00      PROA   
ATOM    223  HA  ASP P  17     105.435 -22.204  24.056  1.00  1.00      PROA   
ATOM    224  CB  ASP P  17     103.957 -21.969  22.568  1.00  1.00      PROA   
ATOM    225  HB1 ASP P  17     104.644 -21.374  21.929  1.00  1.00      PROA   
ATOM    226  HB2 ASP P  17     102.921 -21.596  22.419  1.00  1.00      PROA   
ATOM    227  CG  ASP P  17     104.054 -23.393  22.067  1.00  1.00      PROA   
ATOM    228  OD1 ASP P  17     105.092 -24.036  22.346  1.00  1.00      PROA   
ATOM    229  OD2 ASP P  17     103.120 -23.803  21.334  1.00  1.00      PROA   
ATOM    230  C   ASP P  17     104.355 -20.535  24.646  1.00  1.00      PROA   
ATOM    231  O   ASP P  17     103.990 -20.327  25.802  1.00  1.00      PROA   
ATOM    232  N   ARG P  18     104.819 -19.524  23.885  1.00  1.00      PROA   
ATOM    233  HN  ARG P  18     104.976 -19.689  22.914  1.00  1.00      PROA   
ATOM    234  CA  ARG P  18     105.152 -18.239  24.478  1.00  1.00      PROA   
ATOM    235  HA  ARG P  18     104.257 -17.848  24.940  1.00  1.00      PROA   
ATOM    236  CB  ARG P  18     106.256 -18.371  25.574  1.00  1.00      PROA   
ATOM    237  HB1 ARG P  18     105.785 -18.843  26.462  1.00  1.00      PROA   
ATOM    238  HB2 ARG P  18     106.561 -17.359  25.916  1.00  1.00      PROA   
ATOM    239  CG  ARG P  18     107.484 -19.232  25.202  1.00  1.00      PROA   
ATOM    240  HG1 ARG P  18     107.959 -18.870  24.265  1.00  1.00      PROA   
ATOM    241  HG2 ARG P  18     107.154 -20.277  25.019  1.00  1.00      PROA   
ATOM    242  CD  ARG P  18     108.541 -19.274  26.305  1.00  1.00      PROA   
ATOM    243  HD1 ARG P  18     109.373 -19.957  26.030  1.00  1.00      PROA   
ATOM    244  HD2 ARG P  18     108.080 -19.630  27.251  1.00  1.00      PROA   
ATOM    245  NE  ARG P  18     109.078 -17.880  26.426  1.00  1.00      PROA   
ATOM    246  HE  ARG P  18     109.086 -17.296  25.614  1.00  1.00      PROA   
ATOM    247  CZ  ARG P  18     109.641 -17.398  27.519  1.00  1.00      PROA   
ATOM    248  NH1 ARG P  18     109.389 -17.909  28.700  1.00  1.00      PROA   
ATOM    249 HH11 ARG P  18     108.535 -18.425  28.766  1.00  0.00      PROA   
ATOM    250 HH12 ARG P  18     109.748 -17.465  29.521  1.00  0.00      PROA   
ATOM    251  NH2 ARG P  18     110.437 -16.358  27.435  1.00  1.00      PROA   
ATOM    252 HH21 ARG P  18     110.951 -16.061  28.240  1.00  0.00      PROA   
ATOM    253 HH22 ARG P  18     110.581 -15.902  26.557  1.00  0.00      PROA   
ATOM    254  C   ARG P  18     105.620 -17.144  23.531  1.00  1.00      PROA   
ATOM    255  O   ARG P  18     105.211 -15.995  23.647  1.00  1.00      PROA   
ATOM    256  N   VAL P  19     106.563 -17.432  22.607  1.00  1.00      PROA   
ATOM    257  HN  VAL P  19     106.801 -18.383  22.423  1.00  1.00      PROA   
ATOM    258  CA  VAL P  19     107.442 -16.414  22.016  1.00  1.00      PROA   
ATOM    259  HA  VAL P  19     108.215 -16.972  21.508  1.00  1.00      PROA   
ATOM    260  CB  VAL P  19     106.754 -15.560  20.935  1.00  1.00      PROA   
ATOM    261  HB  VAL P  19     106.133 -14.766  21.403  1.00  1.00      PROA   
ATOM    262  CG1 VAL P  19     107.784 -14.933  19.968  1.00  1.00      PROA   
ATOM    263 HG11 VAL P  19     108.397 -15.724  19.485  1.00  0.00      PROA   
ATOM    264 HG12 VAL P  19     108.469 -14.206  20.454  1.00  0.00      PROA   
ATOM    265 HG13 VAL P  19     107.249 -14.387  19.161  1.00  0.00      PROA   
ATOM    266  CG2 VAL P  19     105.816 -16.454  20.093  1.00  1.00      PROA   
ATOM    267 HG21 VAL P  19     104.943 -16.801  20.686  1.00  0.00      PROA   
ATOM    268 HG22 VAL P  19     106.359 -17.338  19.694  1.00  0.00      PROA   
ATOM    269 HG23 VAL P  19     105.417 -15.881  19.230  1.00  0.00      PROA   
ATOM    270  C   VAL P  19     108.173 -15.616  23.128  1.00  1.00      PROA   
ATOM    271  O   VAL P  19     108.578 -16.202  24.137  1.00  1.00      PROA   
ATOM    272  N   THR P  20     108.408 -14.299  22.982  1.00  1.00      PROA   
ATOM    273  HN  THR P  20     108.158 -13.852  22.127  1.00  1.00      PROA   
ATOM    274  CA  THR P  20     108.848 -13.346  24.009  1.00  1.00      PROA   
ATOM    275  HA  THR P  20     108.211 -13.442  24.876  1.00  1.00      PROA   
ATOM    276  CB  THR P  20     110.326 -13.476  24.417  1.00  1.00      PROA   
ATOM    277  HB  THR P  20     110.965 -13.454  23.509  1.00  1.00      PROA   
ATOM    278  OG1 THR P  20     110.514 -14.718  25.086  1.00  1.00      PROA   
ATOM    279  HG1 THR P  20     110.003 -15.315  24.535  1.00  1.00      PROA   
ATOM    280  CG2 THR P  20     110.805 -12.400  25.400  1.00  1.00      PROA   
ATOM    281 HG21 THR P  20     110.163 -12.372  26.307  1.00  0.00      PROA   
ATOM    282 HG22 THR P  20     110.811 -11.392  24.933  1.00  0.00      PROA   
ATOM    283 HG23 THR P  20     111.847 -12.612  25.722  1.00  0.00      PROA   
ATOM    284  C   THR P  20     108.547 -12.001  23.375  1.00  1.00      PROA   
ATOM    285  O   THR P  20     108.458 -11.940  22.151  1.00  1.00      PROA   
ATOM    286  N   ILE P  21     108.334 -10.909  24.137  1.00  1.00      PROA   
ATOM    287  HN  ILE P  21     108.376 -10.943  25.133  1.00  1.00      PROA   
ATOM    288  CA  ILE P  21     107.949  -9.620  23.563  1.00  1.00      PROA   
ATOM    289  HA  ILE P  21     107.790  -9.716  22.500  1.00  1.00      PROA   
ATOM    290  CB  ILE P  21     106.672  -9.046  24.182  1.00  1.00      PROA   
ATOM    291  HB  ILE P  21     106.884  -8.643  25.195  1.00  1.00      PROA   
ATOM    292  CG2 ILE P  21     106.174  -7.902  23.274  1.00  1.00      PROA   
ATOM    293 HG21 ILE P  21     105.929  -8.287  22.261  1.00  0.00      PROA   
ATOM    294 HG22 ILE P  21     106.925  -7.090  23.173  1.00  0.00      PROA   
ATOM    295 HG23 ILE P  21     105.261  -7.432  23.696  1.00  0.00      PROA   
ATOM    296  CG1 ILE P  21     105.569 -10.112  24.372  1.00  1.00      PROA   
ATOM    297 HG11 ILE P  21     105.944 -10.913  25.045  1.00  0.00      PROA   
ATOM    298 HG12 ILE P  21     105.326 -10.573  23.391  1.00  0.00      PROA   
ATOM    299  CD  ILE P  21     104.300  -9.528  25.006  1.00  1.00      PROA   
ATOM    300  HD1 ILE P  21     103.751  -8.882  24.288  1.00  1.00      PROA   
ATOM    301  HD2 ILE P  21     104.564  -8.921  25.899  1.00  1.00      PROA   
ATOM    302  HD3 ILE P  21     103.615 -10.336  25.340  1.00  1.00      PROA   
ATOM    303  C   ILE P  21     109.059  -8.601  23.776  1.00  1.00      PROA   
ATOM    304  O   ILE P  21     109.599  -8.498  24.876  1.00  1.00      PROA   
ATOM    305  N   THR P  22     109.425  -7.812  22.746  1.00  1.00      PROA   
ATOM    306  HN  THR P  22     109.044  -7.939  21.834  1.00  1.00      PROA   
ATOM    307  CA  THR P  22     110.382  -6.708  22.870  1.00  1.00      PROA   
ATOM    308  HA  THR P  22     110.642  -6.567  23.909  1.00  1.00      PROA   
ATOM    309  CB  THR P  22     111.694  -6.895  22.103  1.00  1.00      PROA   
ATOM    310  HB  THR P  22     112.189  -5.931  21.858  1.00  1.00      PROA   
ATOM    311  OG1 THR P  22     111.522  -7.659  20.916  1.00  1.00      PROA   
ATOM    312  HG1 THR P  22     110.724  -7.350  20.481  1.00  1.00      PROA   
ATOM    313  CG2 THR P  22     112.658  -7.701  22.986  1.00  1.00      PROA   
ATOM    314 HG21 THR P  22     112.215  -8.686  23.245  1.00  0.00      PROA   
ATOM    315 HG22 THR P  22     112.886  -7.149  23.923  1.00  0.00      PROA   
ATOM    316 HG23 THR P  22     113.611  -7.879  22.443  1.00  0.00      PROA   
ATOM    317  C   THR P  22     109.768  -5.391  22.437  1.00  1.00      PROA   
ATOM    318  O   THR P  22     109.265  -5.244  21.325  1.00  1.00      PROA   
ATOM    319  N   CYS P  23     109.792  -4.380  23.316  1.00  1.00      PROA   
ATOM    320  HN  CYS P  23     110.186  -4.493  24.225  1.00  1.00      PROA   
ATOM    321  CA  CYS P  23     109.375  -3.022  23.020  1.00  1.00      PROA   
ATOM    322  HA  CYS P  23     108.780  -3.011  22.119  1.00  1.00      PROA   
ATOM    323  CB  CYS P  23     108.524  -2.402  24.161  1.00  1.00      PROA   
ATOM    324  HB1 CYS P  23     108.116  -1.415  23.853  1.00  1.00      PROA   
ATOM    325  HB2 CYS P  23     109.165  -2.248  25.055  1.00  1.00      PROA   
ATOM    326  SG  CYS P  23     107.182  -3.508  24.657  1.00  1.00      PROA   
ATOM    327  C   CYS P  23     110.600  -2.162  22.768  1.00  1.00      PROA   
ATOM    328  O   CYS P  23     111.733  -2.579  23.001  1.00  1.00      PROA   
ATOM    329  N   LYS P  24     110.413  -0.925  22.273  1.00  1.00      PROA   
ATOM    330  HN  LYS P  24     109.518  -0.644  21.935  1.00  1.00      PROA   
ATOM    331  CA  LYS P  24     111.411   0.096  22.502  1.00  1.00      PROA   
ATOM    332  HA  LYS P  24     111.828  -0.103  23.478  1.00  1.00      PROA   
ATOM    333  CB  LYS P  24     112.622   0.051  21.522  1.00  1.00      PROA   
ATOM    334  HB1 LYS P  24     112.261   0.098  20.473  1.00  1.00      PROA   
ATOM    335  HB2 LYS P  24     113.130  -0.927  21.666  1.00  1.00      PROA   
ATOM    336  CG  LYS P  24     113.619   1.188  21.798  1.00  1.00      PROA   
ATOM    337  HG1 LYS P  24     113.568   1.353  22.895  1.00  1.00      PROA   
ATOM    338  HG2 LYS P  24     113.283   2.120  21.296  1.00  1.00      PROA   
ATOM    339  CD  LYS P  24     115.096   0.904  21.487  1.00  1.00      PROA   
ATOM    340  HD1 LYS P  24     115.227   0.756  20.393  1.00  1.00      PROA   
ATOM    341  HD2 LYS P  24     115.392  -0.041  21.991  1.00  1.00      PROA   
ATOM    342  CE  LYS P  24     116.031   2.033  21.967  1.00  1.00      PROA   
ATOM    343  HE1 LYS P  24     115.810   2.977  21.425  1.00  1.00      PROA   
ATOM    344  HE2 LYS P  24     117.093   1.751  21.802  1.00  1.00      PROA   
ATOM    345  NZ  LYS P  24     115.834   2.276  23.404  1.00  1.00      PROA   
ATOM    346  HZ1 LYS P  24     115.971   1.379  23.914  1.00  1.00      PROA   
ATOM    347  HZ2 LYS P  24     114.867   2.601  23.604  1.00  1.00      PROA   
ATOM    348  HZ3 LYS P  24     116.507   2.946  23.829  1.00  1.00      PROA   
ATOM    349  C   LYS P  24     110.833   1.502  22.656  1.00  1.00      PROA   
ATOM    350  O   LYS P  24     110.033   1.971  21.844  1.00  1.00      PROA   
ATOM    351  N   ALA P  25     111.277   2.209  23.717  1.00  1.00      PROA   
ATOM    352  HN  ALA P  25     111.900   1.788  24.371  1.00  1.00      PROA   
ATOM    353  CA  ALA P  25     111.061   3.614  23.967  1.00  1.00      PROA   
ATOM    354  HA  ALA P  25     110.331   4.000  23.271  1.00  1.00      PROA   
ATOM    355  CB  ALA P  25     110.545   3.773  25.410  1.00  1.00      PROA   
ATOM    356  HB1 ALA P  25     110.267   4.824  25.640  1.00  1.00      PROA   
ATOM    357  HB2 ALA P  25     111.316   3.440  26.138  1.00  1.00      PROA   
ATOM    358  HB3 ALA P  25     109.646   3.139  25.561  1.00  1.00      PROA   
ATOM    359  C   ALA P  25     112.371   4.390  23.738  1.00  1.00      PROA   
ATOM    360  O   ALA P  25     113.329   3.893  23.139  1.00  1.00      PROA   
ATOM    361  N   SER P  26     112.463   5.663  24.167  1.00  1.00      PROA   
ATOM    362  HN  SER P  26     111.734   6.066  24.715  1.00  1.00      PROA   
ATOM    363  CA  SER P  26     113.538   6.533  23.697  1.00  1.00      PROA   
ATOM    364  HA  SER P  26     113.818   6.187  22.713  1.00  1.00      PROA   
ATOM    365  CB  SER P  26     113.153   8.017  23.457  1.00  1.00      PROA   
ATOM    366  HB1 SER P  26     113.806   8.426  22.657  1.00  1.00      PROA   
ATOM    367  HB2 SER P  26     113.326   8.649  24.354  1.00  1.00      PROA   
ATOM    368  OG  SER P  26     111.798   8.150  23.033  1.00  1.00      PROA   
ATOM    369  HG1 SER P  26     111.242   7.833  23.748  1.00  1.00      PROA   
ATOM    370  C   SER P  26     114.822   6.491  24.516  1.00  1.00      PROA   
ATOM    371  O   SER P  26     115.851   6.100  23.977  1.00  1.00      PROA   
ATOM    372  N   GLN P  27     114.979   6.860  25.810  1.00  1.00      PROA   
ATOM    373  HN  GLN P  27     115.956   6.788  25.997  1.00  1.00      PROA   
ATOM    374  CA  GLN P  27     114.179   7.204  26.994  1.00  1.00      PROA   
ATOM    375  HA  GLN P  27     115.002   7.386  27.670  1.00  1.00      PROA   
ATOM    376  CB  GLN P  27     113.471   8.606  27.047  1.00  1.00      PROA   
ATOM    377  HB1 GLN P  27     114.109   9.319  26.482  1.00  1.00      PROA   
ATOM    378  HB2 GLN P  27     113.542   8.936  28.105  1.00  1.00      PROA   
ATOM    379  CG  GLN P  27     111.979   8.880  26.644  1.00  1.00      PROA   
ATOM    380  HG1 GLN P  27     111.944   9.394  25.659  1.00  1.00      PROA   
ATOM    381  HG2 GLN P  27     111.559   9.615  27.363  1.00  1.00      PROA   
ATOM    382  CD  GLN P  27     110.990   7.716  26.542  1.00  1.00      PROA   
ATOM    383  OE1 GLN P  27     110.626   7.291  25.444  1.00  1.00      PROA   
ATOM    384  NE2 GLN P  27     110.497   7.232  27.697  1.00  1.00      PROA   
ATOM    385 HE21 GLN P  27     109.892   6.437  27.661  1.00  0.00      PROA   
ATOM    386 HE22 GLN P  27     110.785   7.666  28.551  1.00  0.00      PROA   
ATOM    387  C   GLN P  27     113.484   6.016  27.671  1.00  1.00      PROA   
ATOM    388  O   GLN P  27     113.027   5.093  27.018  1.00  1.00      PROA   
ATOM    389  N   ASN P  28     113.375   5.876  29.011  1.00  1.00      PROA   
ATOM    390  HN  ASN P  28     112.879   5.038  29.224  1.00  1.00      PROA   
ATOM    391  CA  ASN P  28     113.814   6.635  30.183  1.00  1.00      PROA   
ATOM    392  HA  ASN P  28     113.852   5.857  30.931  1.00  1.00      PROA   
ATOM    393  CB  ASN P  28     115.256   7.236  30.143  1.00  1.00      PROA   
ATOM    394  HB1 ASN P  28     115.254   8.210  29.608  1.00  1.00      PROA   
ATOM    395  HB2 ASN P  28     115.928   6.524  29.617  1.00  1.00      PROA   
ATOM    396  CG  ASN P  28     115.831   7.448  31.545  1.00  1.00      PROA   
ATOM    397  OD1 ASN P  28     115.231   7.081  32.555  1.00  1.00      PROA   
ATOM    398  ND2 ASN P  28     117.031   8.058  31.628  1.00  1.00      PROA   
ATOM    399 HD21 ASN P  28     117.412   8.178  32.545  1.00  0.00      PROA   
ATOM    400 HD22 ASN P  28     117.519   8.355  30.807  1.00  0.00      PROA   
ATOM    401  C   ASN P  28     112.731   7.591  30.702  1.00  1.00      PROA   
ATOM    402  O   ASN P  28     112.037   8.228  29.919  1.00  1.00      PROA   
ATOM    403  N   VAL P  29     112.554   7.620  32.036  1.00  1.00      PROA   
ATOM    404  HN  VAL P  29     113.271   7.165  32.557  1.00  1.00      PROA   
ATOM    405  CA  VAL P  29     111.490   8.213  32.849  1.00  1.00      PROA   
ATOM    406  HA  VAL P  29     112.027   8.753  33.614  1.00  1.00      PROA   
ATOM    407  CB  VAL P  29     110.596   9.326  32.256  1.00  1.00      PROA   
ATOM    408  HB  VAL P  29     111.238   9.977  31.626  1.00  1.00      PROA   
ATOM    409  CG1 VAL P  29     109.402   8.845  31.401  1.00  1.00      PROA   
ATOM    410 HG11 VAL P  29     108.635   8.349  32.034  1.00  0.00      PROA   
ATOM    411 HG12 VAL P  29     109.719   8.129  30.613  1.00  0.00      PROA   
ATOM    412 HG13 VAL P  29     108.917   9.714  30.906  1.00  0.00      PROA   
ATOM    413  CG2 VAL P  29     110.050  10.184  33.419  1.00  1.00      PROA   
ATOM    414 HG21 VAL P  29     110.878  10.612  34.025  1.00  0.00      PROA   
ATOM    415 HG22 VAL P  29     109.393   9.573  34.075  1.00  0.00      PROA   
ATOM    416 HG23 VAL P  29     109.445  11.023  33.013  1.00  0.00      PROA   
ATOM    417  C   VAL P  29     110.732   7.086  33.563  1.00  1.00      PROA   
ATOM    418  O   VAL P  29     109.831   6.453  33.027  1.00  1.00      PROA   
ATOM    419  N   ARG P  30     111.099   6.688  34.793  1.00  1.00      PROA   
ATOM    420  HN  ARG P  30     110.441   6.059  35.200  1.00  1.00      PROA   
ATOM    421  CA  ARG P  30     112.319   7.001  35.533  1.00  1.00      PROA   
ATOM    422  HA  ARG P  30     112.921   7.717  34.994  1.00  1.00      PROA   
ATOM    423  CB  ARG P  30     112.011   7.600  36.929  1.00  1.00      PROA   
ATOM    424  HB1 ARG P  30     112.950   7.669  37.519  1.00  1.00      PROA   
ATOM    425  HB2 ARG P  30     111.339   6.895  37.464  1.00  1.00      PROA   
ATOM    426  CG  ARG P  30     111.382   9.009  36.883  1.00  1.00      PROA   
ATOM    427  HG1 ARG P  30     110.508   8.982  36.198  1.00  1.00      PROA   
ATOM    428  HG2 ARG P  30     112.108   9.733  36.456  1.00  1.00      PROA   
ATOM    429  CD  ARG P  30     110.877   9.501  38.245  1.00  1.00      PROA   
ATOM    430  HD1 ARG P  30     110.140   8.764  38.629  1.00  1.00      PROA   
ATOM    431  HD2 ARG P  30     110.411  10.506  38.165  1.00  1.00      PROA   
ATOM    432  NE  ARG P  30     112.059   9.557  39.161  1.00  1.00      PROA   
ATOM    433  HE  ARG P  30     112.962   9.379  38.770  1.00  1.00      PROA   
ATOM    434  CZ  ARG P  30     111.985   9.680  40.476  1.00  1.00      PROA   
ATOM    435  NH1 ARG P  30     110.855   9.855  41.113  1.00  1.00      PROA   
ATOM    436 HH11 ARG P  30     109.996   9.880  40.603  1.00  0.00      PROA   
ATOM    437 HH12 ARG P  30     110.829   9.906  42.112  1.00  0.00      PROA   
ATOM    438  NH2 ARG P  30     113.090   9.617  41.186  1.00  1.00      PROA   
ATOM    439 HH21 ARG P  30     113.964   9.477  40.721  1.00  0.00      PROA   
ATOM    440 HH22 ARG P  30     113.036   9.718  42.179  1.00  0.00      PROA   
ATOM    441  C   ARG P  30     113.234   5.796  35.698  1.00  1.00      PROA   
ATOM    442  O   ARG P  30     114.134   5.803  36.530  1.00  1.00      PROA   
ATOM    443  N   THR P  31     113.041   4.741  34.891  1.00  1.00      PROA   
ATOM    444  HN  THR P  31     112.345   4.764  34.177  1.00  1.00      PROA   
ATOM    445  CA  THR P  31     113.910   3.565  34.897  1.00  1.00      PROA   
ATOM    446  HA  THR P  31     114.717   3.702  35.602  1.00  1.00      PROA   
ATOM    447  CB  THR P  31     114.550   3.359  33.524  1.00  1.00      PROA   
ATOM    448  HB  THR P  31     115.155   4.265  33.305  1.00  1.00      PROA   
ATOM    449  OG1 THR P  31     113.574   3.224  32.498  1.00  1.00      PROA   
ATOM    450  HG1 THR P  31     114.050   2.884  31.737  1.00  1.00      PROA   
ATOM    451  CG2 THR P  31     115.475   2.134  33.484  1.00  1.00      PROA   
ATOM    452 HG21 THR P  31     114.892   1.189  33.518  1.00  0.00      PROA   
ATOM    453 HG22 THR P  31     116.165   2.148  34.355  1.00  0.00      PROA   
ATOM    454 HG23 THR P  31     116.090   2.139  32.559  1.00  0.00      PROA   
ATOM    455  C   THR P  31     113.179   2.318  35.371  1.00  1.00      PROA   
ATOM    456  O   THR P  31     113.783   1.349  35.825  1.00  1.00      PROA   
ATOM    457  N   VAL P  32     111.836   2.308  35.308  1.00  1.00      PROA   
ATOM    458  HN  VAL P  32     111.345   3.082  34.916  1.00  1.00      PROA   
ATOM    459  CA  VAL P  32     111.017   1.182  35.725  1.00  1.00      PROA   
ATOM    460  HA  VAL P  32     111.616   0.286  35.660  1.00  1.00      PROA   
ATOM    461  CB  VAL P  32     110.475   1.260  37.160  1.00  1.00      PROA   
ATOM    462  HB  VAL P  32     109.673   0.507  37.310  1.00  1.00      PROA   
ATOM    463  CG1 VAL P  32     111.596   0.917  38.162  1.00  1.00      PROA   
ATOM    464 HG11 VAL P  32     112.415   1.666  38.105  1.00  0.00      PROA   
ATOM    465 HG12 VAL P  32     112.031  -0.081  37.944  1.00  0.00      PROA   
ATOM    466 HG13 VAL P  32     111.205   0.912  39.201  1.00  0.00      PROA   
ATOM    467  CG2 VAL P  32     109.901   2.655  37.454  1.00  1.00      PROA   
ATOM    468 HG21 VAL P  32     109.131   2.916  36.697  1.00  0.00      PROA   
ATOM    469 HG22 VAL P  32     110.700   3.426  37.425  1.00  0.00      PROA   
ATOM    470 HG23 VAL P  32     109.438   2.677  38.464  1.00  0.00      PROA   
ATOM    471  C   VAL P  32     109.907   0.974  34.706  1.00  1.00      PROA   
ATOM    472  O   VAL P  32     109.636   1.818  33.855  1.00  1.00      PROA   
ATOM    473  N   VAL P  33     109.271  -0.209  34.735  1.00  1.00      PROA   
ATOM    474  HN  VAL P  33     109.408  -0.829  35.504  1.00  1.00      PROA   
ATOM    475  CA  VAL P  33     108.556  -0.787  33.606  1.00  1.00      PROA   
ATOM    476  HA  VAL P  33     108.527  -0.089  32.782  1.00  1.00      PROA   
ATOM    477  CB  VAL P  33     109.247  -2.085  33.160  1.00  1.00      PROA   
ATOM    478  HB  VAL P  33     109.034  -2.915  33.867  1.00  1.00      PROA   
ATOM    479  CG1 VAL P  33     108.792  -2.511  31.748  1.00  1.00      PROA   
ATOM    480 HG11 VAL P  33     108.857  -1.660  31.037  1.00  0.00      PROA   
ATOM    481 HG12 VAL P  33     107.747  -2.890  31.743  1.00  0.00      PROA   
ATOM    482 HG13 VAL P  33     109.433  -3.335  31.368  1.00  0.00      PROA   
ATOM    483  CG2 VAL P  33     110.771  -1.854  33.156  1.00  1.00      PROA   
ATOM    484 HG21 VAL P  33     111.195  -1.863  34.182  1.00  0.00      PROA   
ATOM    485 HG22 VAL P  33     111.012  -0.881  32.677  1.00  0.00      PROA   
ATOM    486 HG23 VAL P  33     111.266  -2.658  32.569  1.00  0.00      PROA   
ATOM    487  C   VAL P  33     107.129  -1.091  34.032  1.00  1.00      PROA   
ATOM    488  O   VAL P  33     106.825  -1.111  35.225  1.00  1.00      PROA   
ATOM    489  N   ALA P  34     106.210  -1.338  33.085  1.00  1.00      PROA   
ATOM    490  HN  ALA P  34     106.399  -1.229  32.112  1.00  1.00      PROA   
ATOM    491  CA  ALA P  34     104.959  -1.981  33.400  1.00  1.00      PROA   
ATOM    492  HA  ALA P  34     105.136  -2.746  34.141  1.00  1.00      PROA   
ATOM    493  CB  ALA P  34     103.917  -0.972  33.912  1.00  1.00      PROA   
ATOM    494  HB1 ALA P  34     102.920  -1.437  34.069  1.00  1.00      PROA   
ATOM    495  HB2 ALA P  34     103.808  -0.124  33.202  1.00  1.00      PROA   
ATOM    496  HB3 ALA P  34     104.264  -0.560  34.883  1.00  1.00      PROA   
ATOM    497  C   ALA P  34     104.416  -2.698  32.185  1.00  1.00      PROA   
ATOM    498  O   ALA P  34     104.721  -2.373  31.042  1.00  1.00      PROA   
ATOM    499  N   TRP P  35     103.567  -3.706  32.415  1.00  1.00      PROA   
ATOM    500  HN  TRP P  35     103.319  -3.991  33.337  1.00  1.00      PROA   
ATOM    501  CA  TRP P  35     102.853  -4.371  31.354  1.00  1.00      PROA   
ATOM    502  HA  TRP P  35     102.850  -3.737  30.479  1.00  1.00      PROA   
ATOM    503  CB  TRP P  35     103.466  -5.751  31.003  1.00  1.00      PROA   
ATOM    504  HB1 TRP P  35     102.777  -6.306  30.332  1.00  1.00      PROA   
ATOM    505  HB2 TRP P  35     103.564  -6.355  31.930  1.00  1.00      PROA   
ATOM    506  CG  TRP P  35     104.803  -5.665  30.329  1.00  1.00      PROA   
ATOM    507  CD1 TRP P  35     106.033  -5.423  30.893  1.00  1.00      PROA   
ATOM    508  HD1 TRP P  35     106.198  -5.259  31.947  1.00  1.00      PROA   
ATOM    509  NE1 TRP P  35     106.998  -5.412  29.909  1.00  1.00      PROA   
ATOM    510  HE1 TRP P  35     107.948  -5.599  30.037  1.00  1.00      PROA   
ATOM    511  CE2 TRP P  35     106.411  -5.647  28.702  1.00  1.00      PROA   
ATOM    512  CD2 TRP P  35     105.029  -5.844  28.922  1.00  1.00      PROA   
ATOM    513  CE3 TRP P  35     104.200  -6.178  27.849  1.00  1.00      PROA   
ATOM    514  HE3 TRP P  35     103.145  -6.355  27.999  1.00  1.00      PROA   
ATOM    515  CZ3 TRP P  35     104.758  -6.279  26.575  1.00  1.00      PROA   
ATOM    516  HZ3 TRP P  35     104.132  -6.506  25.725  1.00  1.00      PROA   
ATOM    517  CZ2 TRP P  35     106.960  -5.740  27.437  1.00  1.00      PROA   
ATOM    518  HZ2 TRP P  35     108.005  -5.533  27.258  1.00  1.00      PROA   
ATOM    519  CH2 TRP P  35     106.118  -6.078  26.379  1.00  1.00      PROA   
ATOM    520  HH2 TRP P  35     106.525  -6.147  25.381  1.00  1.00      PROA   
ATOM    521  C   TRP P  35     101.411  -4.486  31.794  1.00  1.00      PROA   
ATOM    522  O   TRP P  35     101.116  -4.341  32.974  1.00  1.00      PROA   
ATOM    523  N   TYR P  36     100.469  -4.677  30.859  1.00  1.00      PROA   
ATOM    524  HN  TYR P  36     100.747  -4.756  29.905  1.00  1.00      PROA   
ATOM    525  CA  TYR P  36      99.048  -4.654  31.158  1.00  1.00      PROA   
ATOM    526  HA  TYR P  36      98.885  -5.051  32.149  1.00  1.00      PROA   
ATOM    527  CB  TYR P  36      98.500  -3.205  31.000  1.00  1.00      PROA   
ATOM    528  HB1 TYR P  36      97.731  -3.099  30.206  1.00  1.00      PROA   
ATOM    529  HB2 TYR P  36      99.339  -2.531  30.726  1.00  1.00      PROA   
ATOM    530  CG  TYR P  36      97.921  -2.712  32.293  1.00  1.00      PROA   
ATOM    531  CD1 TYR P  36      96.532  -2.720  32.501  1.00  1.00      PROA   
ATOM    532  HD1 TYR P  36      95.885  -3.139  31.745  1.00  1.00      PROA   
ATOM    533  CE1 TYR P  36      95.987  -2.176  33.672  1.00  1.00      PROA   
ATOM    534  HE1 TYR P  36      94.918  -2.167  33.824  1.00  1.00      PROA   
ATOM    535  CZ  TYR P  36      96.831  -1.630  34.642  1.00  1.00      PROA   
ATOM    536  OH  TYR P  36      96.288  -1.042  35.794  1.00  1.00      PROA   
ATOM    537  HH  TYR P  36      95.976  -0.174  35.527  1.00  1.00      PROA   
ATOM    538  CD2 TYR P  36      98.755  -2.170  33.285  1.00  1.00      PROA   
ATOM    539  HD2 TYR P  36      99.825  -2.154  33.135  1.00  1.00      PROA   
ATOM    540  CE2 TYR P  36      98.214  -1.633  34.459  1.00  1.00      PROA   
ATOM    541  HE2 TYR P  36      98.859  -1.199  35.208  1.00  1.00      PROA   
ATOM    542  C   TYR P  36      98.305  -5.560  30.193  1.00  1.00      PROA   
ATOM    543  O   TYR P  36      98.664  -5.638  29.019  1.00  1.00      PROA   
ATOM    544  N   GLN P  37      97.234  -6.240  30.651  1.00  1.00      PROA   
ATOM    545  HN  GLN P  37      96.949  -6.166  31.603  1.00  1.00      PROA   
ATOM    546  CA  GLN P  37      96.380  -7.054  29.800  1.00  1.00      PROA   
ATOM    547  HA  GLN P  37      96.944  -7.396  28.945  1.00  1.00      PROA   
ATOM    548  CB  GLN P  37      95.865  -8.312  30.568  1.00  1.00      PROA   
ATOM    549  HB1 GLN P  37      95.418  -7.955  31.520  1.00  1.00      PROA   
ATOM    550  HB2 GLN P  37      96.752  -8.930  30.824  1.00  1.00      PROA   
ATOM    551  CG  GLN P  37      94.838  -9.215  29.823  1.00  1.00      PROA   
ATOM    552  HG1 GLN P  37      95.352  -9.780  29.017  1.00  1.00      PROA   
ATOM    553  HG2 GLN P  37      94.035  -8.606  29.356  1.00  1.00      PROA   
ATOM    554  CD  GLN P  37      94.099 -10.209  30.731  1.00  1.00      PROA   
ATOM    555  OE1 GLN P  37      92.864 -10.219  30.773  1.00  1.00      PROA   
ATOM    556  NE2 GLN P  37      94.827 -11.105  31.420  1.00  1.00      PROA   
ATOM    557 HE21 GLN P  37      95.774 -11.265  31.143  1.00  0.00      PROA   
ATOM    558 HE22 GLN P  37      94.349 -11.815  31.937  1.00  0.00      PROA   
ATOM    559  C   GLN P  37      95.201  -6.246  29.269  1.00  1.00      PROA   
ATOM    560  O   GLN P  37      94.569  -5.488  30.002  1.00  1.00      PROA   
ATOM    561  N   GLN P  38      94.855  -6.410  27.981  1.00  1.00      PROA   
ATOM    562  HN  GLN P  38      95.424  -6.982  27.394  1.00  1.00      PROA   
ATOM    563  CA  GLN P  38      93.583  -5.981  27.422  1.00  1.00      PROA   
ATOM    564  HA  GLN P  38      92.927  -5.688  28.228  1.00  1.00      PROA   
ATOM    565  CB  GLN P  38      93.705  -4.744  26.474  1.00  1.00      PROA   
ATOM    566  HB1 GLN P  38      94.738  -4.735  26.066  1.00  1.00      PROA   
ATOM    567  HB2 GLN P  38      93.611  -3.832  27.101  1.00  1.00      PROA   
ATOM    568  CG  GLN P  38      92.703  -4.668  25.284  1.00  1.00      PROA   
ATOM    569  HG1 GLN P  38      91.658  -4.686  25.659  1.00  1.00      PROA   
ATOM    570  HG2 GLN P  38      92.839  -5.538  24.606  1.00  1.00      PROA   
ATOM    571  CD  GLN P  38      92.901  -3.425  24.409  1.00  1.00      PROA   
ATOM    572  OE1 GLN P  38      93.885  -3.297  23.679  1.00  1.00      PROA   
ATOM    573  NE2 GLN P  38      91.949  -2.473  24.476  1.00  1.00      PROA   
ATOM    574 HE21 GLN P  38      92.145  -1.597  24.036  1.00  0.00      PROA   
ATOM    575 HE22 GLN P  38      91.129  -2.636  25.026  1.00  0.00      PROA   
ATOM    576  C   GLN P  38      92.881  -7.166  26.782  1.00  1.00      PROA   
ATOM    577  O   GLN P  38      93.502  -8.127  26.332  1.00  1.00      PROA   
ATOM    578  N   LYS P  39      91.541  -7.154  26.747  1.00  1.00      PROA   
ATOM    579  HN  LYS P  39      91.026  -6.386  27.120  1.00  1.00      PROA   
ATOM    580  CA  LYS P  39      90.750  -8.165  26.079  1.00  1.00      PROA   
ATOM    581  HA  LYS P  39      91.388  -8.901  25.613  1.00  1.00      PROA   
ATOM    582  CB  LYS P  39      89.792  -8.857  27.101  1.00  1.00      PROA   
ATOM    583  HB1 LYS P  39      89.524  -9.855  26.693  1.00  1.00      PROA   
ATOM    584  HB2 LYS P  39      88.855  -8.270  27.212  1.00  1.00      PROA   
ATOM    585  CG  LYS P  39      90.426  -8.992  28.507  1.00  1.00      PROA   
ATOM    586  HG1 LYS P  39      90.395  -7.994  28.994  1.00  1.00      PROA   
ATOM    587  HG2 LYS P  39      91.500  -9.257  28.404  1.00  1.00      PROA   
ATOM    588  CD  LYS P  39      89.746  -9.998  29.463  1.00  1.00      PROA   
ATOM    589  HD1 LYS P  39      88.654  -9.794  29.474  1.00  1.00      PROA   
ATOM    590  HD2 LYS P  39      90.122  -9.799  30.490  1.00  1.00      PROA   
ATOM    591  CE  LYS P  39      89.973 -11.488  29.152  1.00  1.00      PROA   
ATOM    592  HE1 LYS P  39      89.549 -11.735  28.155  1.00  1.00      PROA   
ATOM    593  HE2 LYS P  39      89.493 -12.127  29.924  1.00  1.00      PROA   
ATOM    594  NZ  LYS P  39      91.410 -11.799  29.117  1.00  1.00      PROA   
ATOM    595  HZ1 LYS P  39      91.767 -11.445  28.207  1.00  1.00      PROA   
ATOM    596  HZ2 LYS P  39      91.629 -12.815  29.109  1.00  1.00      PROA   
ATOM    597  HZ3 LYS P  39      91.928 -11.315  29.879  1.00  1.00      PROA   
ATOM    598  C   LYS P  39      90.019  -7.380  24.995  1.00  1.00      PROA   
ATOM    599  O   LYS P  39      89.506  -6.319  25.336  1.00  1.00      PROA   
ATOM    600  N   PRO P  40      89.966  -7.740  23.717  1.00  1.00      PROA   
ATOM    601  CD  PRO P  40      90.242  -9.093  23.228  1.00  1.00      PROA   
ATOM    602  HD1 PRO P  40      89.890  -9.874  23.936  1.00  1.00      PROA   
ATOM    603  HD2 PRO P  40      91.334  -9.190  23.051  1.00  1.00      PROA   
ATOM    604  CA  PRO P  40      89.311  -6.918  22.693  1.00  1.00      PROA   
ATOM    605  HA  PRO P  40      88.270  -6.838  22.969  1.00  1.00      PROA   
ATOM    606  CB  PRO P  40      89.505  -7.732  21.406  1.00  1.00      PROA   
ATOM    607  HB1 PRO P  40      90.495  -7.528  20.944  1.00  1.00      PROA   
ATOM    608  HB2 PRO P  40      88.700  -7.531  20.667  1.00  1.00      PROA   
ATOM    609  CG  PRO P  40      89.480  -9.173  21.905  1.00  1.00      PROA   
ATOM    610  HG1 PRO P  40      88.423  -9.454  22.102  1.00  1.00      PROA   
ATOM    611  HG2 PRO P  40      89.919  -9.896  21.185  1.00  1.00      PROA   
ATOM    612  C   PRO P  40      89.883  -5.508  22.538  1.00  1.00      PROA   
ATOM    613  O   PRO P  40      91.098  -5.350  22.466  1.00  1.00      PROA   
ATOM    614  N   GLY P  41      89.082  -4.421  22.492  1.00  1.00      PROA   
ATOM    615  HN  GLY P  41      89.596  -3.567  22.473  1.00  1.00      PROA   
ATOM    616  CA  GLY P  41      87.617  -4.345  22.390  1.00  1.00      PROA   
ATOM    617  HA1 GLY P  41      87.384  -3.476  21.792  1.00  1.00      PROA   
ATOM    618  HA2 GLY P  41      87.230  -5.250  21.945  1.00  1.00      PROA   
ATOM    619  C   GLY P  41      86.912  -4.151  23.711  1.00  1.00      PROA   
ATOM    620  O   GLY P  41      85.697  -3.974  23.763  1.00  1.00      PROA   
ATOM    621  N   LYS P  42      87.681  -4.183  24.801  1.00  1.00      PROA   
ATOM    622  HN  LYS P  42      88.654  -4.349  24.663  1.00  1.00      PROA   
ATOM    623  CA  LYS P  42      87.356  -4.046  26.211  1.00  1.00      PROA   
ATOM    624  HA  LYS P  42      86.548  -3.339  26.324  1.00  1.00      PROA   
ATOM    625  CB  LYS P  42      87.041  -5.440  26.861  1.00  1.00      PROA   
ATOM    626  HB1 LYS P  42      86.430  -5.284  27.775  1.00  1.00      PROA   
ATOM    627  HB2 LYS P  42      87.993  -5.926  27.165  1.00  1.00      PROA   
ATOM    628  CG  LYS P  42      86.234  -6.452  26.014  1.00  1.00      PROA   
ATOM    629  HG1 LYS P  42      86.310  -7.450  26.497  1.00  1.00      PROA   
ATOM    630  HG2 LYS P  42      86.697  -6.567  25.011  1.00  1.00      PROA   
ATOM    631  CD  LYS P  42      84.739  -6.080  25.925  1.00  1.00      PROA   
ATOM    632  HD1 LYS P  42      84.637  -4.984  25.777  1.00  1.00      PROA   
ATOM    633  HD2 LYS P  42      84.273  -6.306  26.908  1.00  1.00      PROA   
ATOM    634  CE  LYS P  42      83.944  -6.815  24.833  1.00  1.00      PROA   
ATOM    635  HE1 LYS P  42      82.862  -6.581  24.933  1.00  1.00      PROA   
ATOM    636  HE2 LYS P  42      84.085  -7.915  24.904  1.00  1.00      PROA   
ATOM    637  NZ  LYS P  42      84.379  -6.372  23.508  1.00  1.00      PROA   
ATOM    638  HZ1 LYS P  42      84.526  -5.345  23.441  1.00  1.00      PROA   
ATOM    639  HZ2 LYS P  42      83.778  -6.729  22.737  1.00  1.00      PROA   
ATOM    640  HZ3 LYS P  42      85.267  -6.830  23.219  1.00  1.00      PROA   
ATOM    641  C   LYS P  42      88.691  -3.390  26.661  1.00  1.00      PROA   
ATOM    642  O   LYS P  42      89.552  -3.166  25.812  1.00  1.00      PROA   
ATOM    643  N   ALA P  43      89.051  -2.940  27.878  1.00  1.00      PROA   
ATOM    644  HN  ALA P  43      89.893  -2.420  27.760  1.00  1.00      PROA   
ATOM    645  CA  ALA P  43      88.709  -3.117  29.281  1.00  1.00      PROA   
ATOM    646  HA  ALA P  43      88.519  -2.125  29.661  1.00  1.00      PROA   
ATOM    647  CB  ALA P  43      87.463  -3.930  29.664  1.00  1.00      PROA   
ATOM    648  HB1 ALA P  43      87.263  -3.826  30.752  1.00  1.00      PROA   
ATOM    649  HB2 ALA P  43      87.618  -5.011  29.460  1.00  1.00      PROA   
ATOM    650  HB3 ALA P  43      86.571  -3.556  29.117  1.00  1.00      PROA   
ATOM    651  C   ALA P  43      89.973  -3.698  29.942  1.00  1.00      PROA   
ATOM    652  O   ALA P  43      90.253  -4.886  29.755  1.00  1.00      PROA   
ATOM    653  N   PRO P  44      90.811  -2.924  30.629  1.00  1.00      PROA   
ATOM    654  CD  PRO P  44      90.617  -1.491  30.882  1.00  1.00      PROA   
ATOM    655  HD1 PRO P  44      89.716  -1.325  31.511  1.00  1.00      PROA   
ATOM    656  HD2 PRO P  44      90.519  -0.946  29.919  1.00  1.00      PROA   
ATOM    657  CA  PRO P  44      92.166  -3.360  30.950  1.00  1.00      PROA   
ATOM    658  HA  PRO P  44      92.554  -4.004  30.175  1.00  1.00      PROA   
ATOM    659  CB  PRO P  44      92.927  -2.025  31.050  1.00  1.00      PROA   
ATOM    660  HB1 PRO P  44      93.222  -1.710  30.026  1.00  1.00      PROA   
ATOM    661  HB2 PRO P  44      93.839  -2.077  31.682  1.00  1.00      PROA   
ATOM    662  CG  PRO P  44      91.888  -1.049  31.603  1.00  1.00      PROA   
ATOM    663  HG1 PRO P  44      91.763  -1.205  32.696  1.00  1.00      PROA   
ATOM    664  HG2 PRO P  44      92.136   0.018  31.417  1.00  1.00      PROA   
ATOM    665  C   PRO P  44      92.235  -4.119  32.268  1.00  1.00      PROA   
ATOM    666  O   PRO P  44      91.447  -3.875  33.179  1.00  1.00      PROA   
ATOM    667  N   LYS P  45      93.193  -5.053  32.405  1.00  1.00      PROA   
ATOM    668  HN  LYS P  45      93.776  -5.272  31.627  1.00  1.00      PROA   
ATOM    669  CA  LYS P  45      93.454  -5.733  33.658  1.00  1.00      PROA   
ATOM    670  HA  LYS P  45      92.868  -5.269  34.438  1.00  1.00      PROA   
ATOM    671  CB  LYS P  45      93.038  -7.230  33.613  1.00  1.00      PROA   
ATOM    672  HB1 LYS P  45      93.528  -7.702  32.735  1.00  1.00      PROA   
ATOM    673  HB2 LYS P  45      91.944  -7.263  33.427  1.00  1.00      PROA   
ATOM    674  CG  LYS P  45      93.370  -8.068  34.871  1.00  1.00      PROA   
ATOM    675  HG1 LYS P  45      94.473  -8.148  34.977  1.00  1.00      PROA   
ATOM    676  HG2 LYS P  45      92.989  -9.097  34.693  1.00  1.00      PROA   
ATOM    677  CD  LYS P  45      92.731  -7.508  36.161  1.00  1.00      PROA   
ATOM    678  HD1 LYS P  45      91.655  -7.331  35.951  1.00  1.00      PROA   
ATOM    679  HD2 LYS P  45      93.174  -6.520  36.411  1.00  1.00      PROA   
ATOM    680  CE  LYS P  45      92.812  -8.422  37.395  1.00  1.00      PROA   
ATOM    681  HE1 LYS P  45      92.347  -9.405  37.171  1.00  1.00      PROA   
ATOM    682  HE2 LYS P  45      92.275  -7.962  38.252  1.00  1.00      PROA   
ATOM    683  NZ  LYS P  45      94.207  -8.661  37.807  1.00  1.00      PROA   
ATOM    684  HZ1 LYS P  45      94.894  -8.244  37.147  1.00  1.00      PROA   
ATOM    685  HZ2 LYS P  45      94.353  -9.689  37.868  1.00  1.00      PROA   
ATOM    686  HZ3 LYS P  45      94.404  -8.291  38.759  1.00  1.00      PROA   
ATOM    687  C   LYS P  45      94.904  -5.580  34.091  1.00  1.00      PROA   
ATOM    688  O   LYS P  45      95.845  -5.944  33.386  1.00  1.00      PROA   
ATOM    689  N   THR P  46      95.104  -5.019  35.301  1.00  1.00      PROA   
ATOM    690  HN  THR P  46      94.352  -4.579  35.786  1.00  1.00      PROA   
ATOM    691  CA  THR P  46      96.370  -4.930  36.021  1.00  1.00      PROA   
ATOM    692  HA  THR P  46      97.059  -4.375  35.402  1.00  1.00      PROA   
ATOM    693  CB  THR P  46      96.196  -4.227  37.368  1.00  1.00      PROA   
ATOM    694  HB  THR P  46      95.793  -4.919  38.138  1.00  1.00      PROA   
ATOM    695  OG1 THR P  46      95.234  -3.192  37.273  1.00  1.00      PROA   
ATOM    696  HG1 THR P  46      95.664  -2.472  36.807  1.00  1.00      PROA   
ATOM    697  CG2 THR P  46      97.508  -3.612  37.868  1.00  1.00      PROA   
ATOM    698 HG21 THR P  46      97.927  -2.908  37.117  1.00  0.00      PROA   
ATOM    699 HG22 THR P  46      98.263  -4.400  38.074  1.00  0.00      PROA   
ATOM    700 HG23 THR P  46      97.333  -3.048  38.809  1.00  0.00      PROA   
ATOM    701  C   THR P  46      96.973  -6.290  36.316  1.00  1.00      PROA   
ATOM    702  O   THR P  46      96.270  -7.231  36.700  1.00  1.00      PROA   
ATOM    703  N   LEU P  47      98.300  -6.411  36.174  1.00  1.00      PROA   
ATOM    704  HN  LEU P  47      98.864  -5.656  35.850  1.00  1.00      PROA   
ATOM    705  CA  LEU P  47      99.056  -7.635  36.311  1.00  1.00      PROA   
ATOM    706  HA  LEU P  47      98.368  -8.442  36.515  1.00  1.00      PROA   
ATOM    707  CB  LEU P  47      99.748  -8.001  34.976  1.00  1.00      PROA   
ATOM    708  HB1 LEU P  47     100.143  -9.037  35.053  1.00  1.00      PROA   
ATOM    709  HB2 LEU P  47     100.592  -7.307  34.780  1.00  1.00      PROA   
ATOM    710  CG  LEU P  47      98.830  -7.956  33.733  1.00  1.00      PROA   
ATOM    711  HG  LEU P  47      98.315  -6.973  33.682  1.00  1.00      PROA   
ATOM    712  CD1 LEU P  47      99.674  -8.070  32.456  1.00  1.00      PROA   
ATOM    713 HD11 LEU P  47     100.320  -8.973  32.499  1.00  0.00      PROA   
ATOM    714 HD12 LEU P  47     100.337  -7.185  32.351  1.00  0.00      PROA   
ATOM    715 HD13 LEU P  47      99.027  -8.147  31.556  1.00  0.00      PROA   
ATOM    716  CD2 LEU P  47      97.760  -9.055  33.796  1.00  1.00      PROA   
ATOM    717 HD21 LEU P  47      97.151  -8.963  34.721  1.00  0.00      PROA   
ATOM    718 HD22 LEU P  47      98.236 -10.059  33.785  1.00  0.00      PROA   
ATOM    719 HD23 LEU P  47      97.073  -8.986  32.927  1.00  0.00      PROA   
ATOM    720  C   LEU P  47      99.961  -7.592  37.557  1.00  1.00      PROA   
ATOM    721  O   LEU P  47      99.542  -8.077  38.597  1.00  1.00      PROA   
ATOM    722  N   ILE P  48     101.191  -7.047  37.680  1.00  1.00      PROA   
ATOM    723  HN  ILE P  48     101.519  -7.169  38.614  1.00  1.00      PROA   
ATOM    724  CA  ILE P  48     102.128  -6.284  36.857  1.00  1.00      PROA   
ATOM    725  HA  ILE P  48     102.686  -5.823  37.659  1.00  1.00      PROA   
ATOM    726  CB  ILE P  48     103.217  -7.139  36.138  1.00  1.00      PROA   
ATOM    727  HB  ILE P  48     104.106  -7.119  36.804  1.00  1.00      PROA   
ATOM    728  CG2 ILE P  48     102.865  -8.642  36.004  1.00  1.00      PROA   
ATOM    729 HG21 ILE P  48     102.197  -8.810  35.131  1.00  0.00      PROA   
ATOM    730 HG22 ILE P  48     102.403  -9.071  36.919  1.00  0.00      PROA   
ATOM    731 HG23 ILE P  48     103.785  -9.234  35.810  1.00  0.00      PROA   
ATOM    732  CG1 ILE P  48     103.692  -6.573  34.779  1.00  1.00      PROA   
ATOM    733 HG11 ILE P  48     104.061  -5.535  34.922  1.00  0.00      PROA   
ATOM    734 HG12 ILE P  48     102.833  -6.540  34.075  1.00  0.00      PROA   
ATOM    735  CD  ILE P  48     104.837  -7.392  34.161  1.00  1.00      PROA   
ATOM    736  HD1 ILE P  48     104.489  -8.391  33.821  1.00  1.00      PROA   
ATOM    737  HD2 ILE P  48     105.660  -7.526  34.895  1.00  1.00      PROA   
ATOM    738  HD3 ILE P  48     105.265  -6.863  33.283  1.00  1.00      PROA   
ATOM    739  C   ILE P  48     101.601  -5.017  36.159  1.00  1.00      PROA   
ATOM    740  O   ILE P  48     100.504  -4.999  35.621  1.00  1.00      PROA   
ATOM    741  N   TYR P  49     102.241  -3.825  36.124  1.00  1.00      PROA   
ATOM    742  HN  TYR P  49     101.734  -3.221  35.513  1.00  1.00      PROA   
ATOM    743  CA  TYR P  49     103.303  -3.158  36.889  1.00  1.00      PROA   
ATOM    744  HA  TYR P  49     103.565  -2.322  36.257  1.00  1.00      PROA   
ATOM    745  CB  TYR P  49     102.762  -2.466  38.182  1.00  1.00      PROA   
ATOM    746  HB1 TYR P  49     101.854  -1.879  37.928  1.00  1.00      PROA   
ATOM    747  HB2 TYR P  49     103.511  -1.750  38.584  1.00  1.00      PROA   
ATOM    748  CG  TYR P  49     102.397  -3.451  39.265  1.00  1.00      PROA   
ATOM    749  CD1 TYR P  49     103.344  -3.781  40.249  1.00  1.00      PROA   
ATOM    750  HD1 TYR P  49     104.312  -3.302  40.244  1.00  1.00      PROA   
ATOM    751  CE1 TYR P  49     103.068  -4.768  41.201  1.00  1.00      PROA   
ATOM    752  HE1 TYR P  49     103.819  -5.026  41.932  1.00  1.00      PROA   
ATOM    753  CZ  TYR P  49     101.847  -5.446  41.171  1.00  1.00      PROA   
ATOM    754  OH  TYR P  49     101.651  -6.550  42.020  1.00  1.00      PROA   
ATOM    755  HH  TYR P  49     102.512  -6.770  42.384  1.00  1.00      PROA   
ATOM    756  CD2 TYR P  49     101.130  -4.056  39.319  1.00  1.00      PROA   
ATOM    757  HD2 TYR P  49     100.385  -3.784  38.585  1.00  1.00      PROA   
ATOM    758  CE2 TYR P  49     100.859  -5.063  40.260  1.00  1.00      PROA   
ATOM    759  HE2 TYR P  49      99.906  -5.571  40.257  1.00  1.00      PROA   
ATOM    760  C   TYR P  49     104.654  -3.847  37.131  1.00  1.00      PROA   
ATOM    761  O   TYR P  49     104.744  -4.964  37.623  1.00  1.00      PROA   
ATOM    762  N   LEU P  50     105.779  -3.160  36.846  1.00  1.00      PROA   
ATOM    763  HN  LEU P  50     105.755  -2.258  36.422  1.00  1.00      PROA   
ATOM    764  CA  LEU P  50     107.123  -3.699  37.044  1.00  1.00      PROA   
ATOM    765  HA  LEU P  50     107.794  -2.964  36.624  1.00  1.00      PROA   
ATOM    766  CB  LEU P  50     107.427  -3.742  38.564  1.00  1.00      PROA   
ATOM    767  HB1 LEU P  50     108.502  -3.962  38.740  1.00  1.00      PROA   
ATOM    768  HB2 LEU P  50     106.822  -4.547  39.032  1.00  1.00      PROA   
ATOM    769  CG  LEU P  50     107.145  -2.428  39.337  1.00  1.00      PROA   
ATOM    770  HG  LEU P  50     106.072  -2.163  39.230  1.00  1.00      PROA   
ATOM    771  CD1 LEU P  50     107.413  -2.636  40.836  1.00  1.00      PROA   
ATOM    772 HD11 LEU P  50     108.476  -2.910  41.003  1.00  0.00      PROA   
ATOM    773 HD12 LEU P  50     106.774  -3.452  41.236  1.00  0.00      PROA   
ATOM    774 HD13 LEU P  50     107.194  -1.707  41.405  1.00  0.00      PROA   
ATOM    775  CD2 LEU P  50     107.985  -1.253  38.813  1.00  1.00      PROA   
ATOM    776 HD21 LEU P  50     107.735  -1.031  37.754  1.00  0.00      PROA   
ATOM    777 HD22 LEU P  50     109.067  -1.491  38.887  1.00  0.00      PROA   
ATOM    778 HD23 LEU P  50     107.787  -0.342  39.417  1.00  0.00      PROA   
ATOM    779  C   LEU P  50     107.361  -4.952  36.156  1.00  1.00      PROA   
ATOM    780  O   LEU P  50     106.755  -5.020  35.090  1.00  1.00      PROA   
ATOM    781  N   ALA P  51     108.213  -5.978  36.379  1.00  1.00      PROA   
ATOM    782  HN  ALA P  51     108.166  -6.612  35.611  1.00  1.00      PROA   
ATOM    783  CA  ALA P  51     109.270  -6.308  37.322  1.00  1.00      PROA   
ATOM    784  HA  ALA P  51     109.740  -7.157  36.848  1.00  1.00      PROA   
ATOM    785  CB  ALA P  51     110.440  -5.297  37.302  1.00  1.00      PROA   
ATOM    786  HB1 ALA P  51     110.789  -5.165  36.256  1.00  1.00      PROA   
ATOM    787  HB2 ALA P  51     111.295  -5.679  37.900  1.00  1.00      PROA   
ATOM    788  HB3 ALA P  51     110.157  -4.297  37.695  1.00  1.00      PROA   
ATOM    789  C   ALA P  51     108.890  -6.847  38.723  1.00  1.00      PROA   
ATOM    790  O   ALA P  51     108.765  -6.125  39.704  1.00  1.00      PROA   
ATOM    791  N   SER P  52     108.733  -8.171  38.946  1.00  1.00      PROA   
ATOM    792  HN  SER P  52     108.638  -8.413  39.908  1.00  1.00      PROA   
ATOM    793  CA  SER P  52     108.539  -9.225  37.955  1.00  1.00      PROA   
ATOM    794  HA  SER P  52     109.324  -9.085  37.226  1.00  1.00      PROA   
ATOM    795  CB  SER P  52     108.767 -10.683  38.465  1.00  1.00      PROA   
ATOM    796  HB1 SER P  52     109.758 -10.722  38.966  1.00  1.00      PROA   
ATOM    797  HB2 SER P  52     108.824 -11.368  37.592  1.00  1.00      PROA   
ATOM    798  OG  SER P  52     107.755 -11.158  39.359  1.00  1.00      PROA   
ATOM    799  HG1 SER P  52     108.073 -11.020  40.254  1.00  1.00      PROA   
ATOM    800  C   SER P  52     107.251  -9.148  37.140  1.00  1.00      PROA   
ATOM    801  O   SER P  52     107.289  -9.369  35.937  1.00  1.00      PROA   
ATOM    802  N   ASN P  53     106.059  -8.836  37.687  1.00  1.00      PROA   
ATOM    803  HN  ASN P  53     105.327  -8.745  37.017  1.00  1.00      PROA   
ATOM    804  CA  ASN P  53     105.635  -8.768  39.080  1.00  1.00      PROA   
ATOM    805  HA  ASN P  53     106.400  -9.193  39.713  1.00  1.00      PROA   
ATOM    806  CB  ASN P  53     105.346  -7.300  39.500  1.00  1.00      PROA   
ATOM    807  HB1 ASN P  53     104.334  -6.974  39.177  1.00  1.00      PROA   
ATOM    808  HB2 ASN P  53     106.077  -6.638  38.987  1.00  1.00      PROA   
ATOM    809  CG  ASN P  53     105.460  -7.102  41.007  1.00  1.00      PROA   
ATOM    810  OD1 ASN P  53     104.552  -7.458  41.760  1.00  1.00      PROA   
ATOM    811  ND2 ASN P  53     106.573  -6.509  41.483  1.00  1.00      PROA   
ATOM    812 HD21 ASN P  53     107.296  -6.209  40.861  1.00  0.00      PROA   
ATOM    813 HD22 ASN P  53     106.629  -6.351  42.469  1.00  0.00      PROA   
ATOM    814  C   ASN P  53     104.400  -9.675  39.187  1.00  1.00      PROA   
ATOM    815  O   ASN P  53     104.185 -10.487  38.293  1.00  1.00      PROA   
ATOM    816  N   ARG P  54     103.598  -9.578  40.266  1.00  1.00      PROA   
ATOM    817  HN  ARG P  54     103.868  -8.950  40.992  1.00  1.00      PROA   
ATOM    818  CA  ARG P  54     102.311 -10.230  40.502  1.00  1.00      PROA   
ATOM    819  HA  ARG P  54     101.584  -9.641  39.961  1.00  1.00      PROA   
ATOM    820  CB  ARG P  54     102.163 -11.714  40.024  1.00  1.00      PROA   
ATOM    821  HB1 ARG P  54     102.280 -11.724  38.919  1.00  1.00      PROA   
ATOM    822  HB2 ARG P  54     101.121 -12.064  40.185  1.00  1.00      PROA   
ATOM    823  CG  ARG P  54     103.110 -12.752  40.670  1.00  1.00      PROA   
ATOM    824  HG1 ARG P  54     102.562 -13.243  41.502  1.00  1.00      PROA   
ATOM    825  HG2 ARG P  54     103.981 -12.241  41.134  1.00  1.00      PROA   
ATOM    826  CD  ARG P  54     103.601 -13.838  39.698  1.00  1.00      PROA   
ATOM    827  HD1 ARG P  54     102.762 -14.247  39.096  1.00  1.00      PROA   
ATOM    828  HD2 ARG P  54     104.110 -14.657  40.250  1.00  1.00      PROA   
ATOM    829  NE  ARG P  54     104.586 -13.139  38.819  1.00  1.00      PROA   
ATOM    830  HE  ARG P  54     104.574 -12.139  38.797  1.00  1.00      PROA   
ATOM    831  CZ  ARG P  54     105.414 -13.700  37.962  1.00  1.00      PROA   
ATOM    832  NH1 ARG P  54     105.244 -14.895  37.470  1.00  1.00      PROA   
ATOM    833 HH11 ARG P  54     105.671 -15.028  36.576  1.00  0.00      PROA   
ATOM    834 HH12 ARG P  54     104.309 -15.244  37.523  1.00  0.00      PROA   
ATOM    835  NH2 ARG P  54     106.413 -12.978  37.517  1.00  1.00      PROA   
ATOM    836 HH21 ARG P  54     106.707 -12.222  38.101  1.00  0.00      PROA   
ATOM    837 HH22 ARG P  54     107.069 -13.424  36.907  1.00  0.00      PROA   
ATOM    838  C   ARG P  54     102.000 -10.119  42.002  1.00  1.00      PROA   
ATOM    839  O   ARG P  54     102.860 -10.354  42.842  1.00  1.00      PROA   
ATOM    840  N   HSD P  55     100.785  -9.718  42.439  1.00  1.00      PROA   
ATOM    841  HN  HSD P  55     100.719  -9.586  43.425  1.00  1.00      PROA   
ATOM    842  CA  HSD P  55      99.618  -9.413  41.621  1.00  1.00      PROA   
ATOM    843  HA  HSD P  55      99.938  -8.798  40.792  1.00  1.00      PROA   
ATOM    844  CB  HSD P  55      98.499  -8.637  42.379  1.00  1.00      PROA   
ATOM    845  HB1 HSD P  55      98.944  -7.701  42.780  1.00  1.00      PROA   
ATOM    846  HB2 HSD P  55      98.125  -9.228  43.241  1.00  1.00      PROA   
ATOM    847  ND1 HSD P  55      97.528  -7.484  40.361  1.00  1.00      PROA   
ATOM    848  HD1 HSD P  55      98.412  -7.349  39.913  1.00  1.00      PROA   
ATOM    849  CG  HSD P  55      97.336  -8.256  41.481  1.00  1.00      PROA   
ATOM    850  CE1 HSD P  55      96.336  -7.344  39.749  1.00  1.00      PROA   
ATOM    851  HE1 HSD P  55      96.227  -6.777  38.825  1.00  1.00      PROA   
ATOM    852  NE2 HSD P  55      95.375  -7.995  40.378  1.00  1.00      PROA   
ATOM    853  CD2 HSD P  55      96.004  -8.558  41.489  1.00  1.00      PROA   
ATOM    854  HD2 HSD P  55      95.441  -9.154  42.197  1.00  1.00      PROA   
ATOM    855  C   HSD P  55      99.005 -10.674  41.057  1.00  1.00      PROA   
ATOM    856  O   HSD P  55      98.726 -10.776  39.870  1.00  1.00      PROA   
ATOM    857  N   THR P  56      98.827 -11.691  41.916  1.00  1.00      PROA   
ATOM    858  HN  THR P  56      99.133 -11.608  42.861  1.00  1.00      PROA   
ATOM    859  CA  THR P  56      98.162 -12.940  41.572  1.00  1.00      PROA   
ATOM    860  HA  THR P  56      98.245 -13.100  40.507  1.00  1.00      PROA   
ATOM    861  CB  THR P  56      98.848 -14.179  42.177  1.00  1.00      PROA   
ATOM    862  HB  THR P  56      99.770 -14.382  41.592  1.00  1.00      PROA   
ATOM    863  OG1 THR P  56      98.049 -15.354  42.147  1.00  1.00      PROA   
ATOM    864  HG1 THR P  56      97.277 -15.150  42.680  1.00  1.00      PROA   
ATOM    865  CG2 THR P  56      99.256 -13.956  43.643  1.00  1.00      PROA   
ATOM    866 HG21 THR P  56      98.378 -13.686  44.267  1.00  0.00      PROA   
ATOM    867 HG22 THR P  56     100.029 -13.164  43.734  1.00  0.00      PROA   
ATOM    868 HG23 THR P  56      99.692 -14.892  44.055  1.00  0.00      PROA   
ATOM    869  C   THR P  56      96.670 -12.877  41.889  1.00  1.00      PROA   
ATOM    870  O   THR P  56      96.236 -13.210  42.986  1.00  1.00      PROA   
ATOM    871  N   GLY P  57      95.785 -12.450  40.971  1.00  1.00      PROA   
ATOM    872  HN  GLY P  57      94.835 -12.508  41.267  1.00  1.00      PROA   
ATOM    873  CA  GLY P  57      96.064 -11.899  39.648  1.00  1.00      PROA   
ATOM    874  HA1 GLY P  57      96.169 -10.829  39.743  1.00  1.00      PROA   
ATOM    875  HA2 GLY P  57      96.922 -12.381  39.204  1.00  1.00      PROA   
ATOM    876  C   GLY P  57      94.932 -12.158  38.721  1.00  1.00      PROA   
ATOM    877  O   GLY P  57      94.143 -11.267  38.413  1.00  1.00      PROA   
ATOM    878  N   VAL P  58      94.843 -13.401  38.260  1.00  1.00      PROA   
ATOM    879  HN  VAL P  58      95.563 -14.052  38.490  1.00  1.00      PROA   
ATOM    880  CA  VAL P  58      93.753 -13.947  37.484  1.00  1.00      PROA   
ATOM    881  HA  VAL P  58      92.867 -13.692  38.045  1.00  1.00      PROA   
ATOM    882  CB  VAL P  58      93.485 -13.287  36.118  1.00  1.00      PROA   
ATOM    883  HB  VAL P  58      93.042 -12.291  36.330  1.00  1.00      PROA   
ATOM    884  CG1 VAL P  58      94.753 -13.021  35.281  1.00  1.00      PROA   
ATOM    885 HG11 VAL P  58      95.153 -13.966  34.854  1.00  0.00      PROA   
ATOM    886 HG12 VAL P  58      95.551 -12.516  35.865  1.00  0.00      PROA   
ATOM    887 HG13 VAL P  58      94.497 -12.378  34.412  1.00  0.00      PROA   
ATOM    888  CG2 VAL P  58      92.436 -14.088  35.321  1.00  1.00      PROA   
ATOM    889 HG21 VAL P  58      91.505 -14.227  35.911  1.00  0.00      PROA   
ATOM    890 HG22 VAL P  58      92.831 -15.090  35.048  1.00  0.00      PROA   
ATOM    891 HG23 VAL P  58      92.190 -13.563  34.374  1.00  0.00      PROA   
ATOM    892  C   VAL P  58      93.716 -15.479  37.562  1.00  1.00      PROA   
ATOM    893  O   VAL P  58      92.694 -15.925  38.087  1.00  1.00      PROA   
ATOM    894  N   PRO P  59      94.640 -16.392  37.191  1.00  1.00      PROA   
ATOM    895  CD  PRO P  59      94.264 -17.812  37.251  1.00  1.00      PROA   
ATOM    896  HD1 PRO P  59      93.196 -17.989  37.004  1.00  1.00      PROA   
ATOM    897  HD2 PRO P  59      94.479 -18.186  38.275  1.00  1.00      PROA   
ATOM    898  CA  PRO P  59      95.869 -16.209  36.404  1.00  1.00      PROA   
ATOM    899  HA  PRO P  59      95.571 -15.804  35.448  1.00  1.00      PROA   
ATOM    900  CB  PRO P  59      96.415 -17.643  36.268  1.00  1.00      PROA   
ATOM    901  HB1 PRO P  59      97.002 -17.933  37.166  1.00  1.00      PROA   
ATOM    902  HB2 PRO P  59      97.042 -17.769  35.359  1.00  1.00      PROA   
ATOM    903  CG  PRO P  59      95.152 -18.496  36.216  1.00  1.00      PROA   
ATOM    904  HG1 PRO P  59      94.680 -18.400  35.215  1.00  1.00      PROA   
ATOM    905  HG2 PRO P  59      95.335 -19.569  36.443  1.00  1.00      PROA   
ATOM    906  C   PRO P  59      96.957 -15.313  36.976  1.00  1.00      PROA   
ATOM    907  O   PRO P  59      96.995 -15.072  38.182  1.00  1.00      PROA   
ATOM    908  N   SER P  60      97.875 -14.808  36.131  1.00  1.00      PROA   
ATOM    909  HN  SER P  60      97.807 -15.034  35.162  1.00  1.00      PROA   
ATOM    910  CA  SER P  60      98.868 -13.805  36.525  1.00  1.00      PROA   
ATOM    911  HA  SER P  60      98.333 -13.025  37.046  1.00  1.00      PROA   
ATOM    912  CB  SER P  60      99.975 -14.304  37.497  1.00  1.00      PROA   
ATOM    913  HB1 SER P  60     100.843 -13.612  37.488  1.00  1.00      PROA   
ATOM    914  HB2 SER P  60     100.310 -15.321  37.201  1.00  1.00      PROA   
ATOM    915  OG  SER P  60      99.517 -14.349  38.844  1.00  1.00      PROA   
ATOM    916  HG1 SER P  60      98.686 -14.828  38.831  1.00  1.00      PROA   
ATOM    917  C   SER P  60      99.450 -13.079  35.316  1.00  1.00      PROA   
ATOM    918  O   SER P  60      99.196 -11.894  35.146  1.00  1.00      PROA   
ATOM    919  N   ARG P  61     100.183 -13.716  34.375  1.00  1.00      PROA   
ATOM    920  HN  ARG P  61     100.234 -13.235  33.503  1.00  1.00      PROA   
ATOM    921  CA  ARG P  61     101.127 -14.811  34.515  1.00  1.00      PROA   
ATOM    922  HA  ARG P  61     100.631 -15.586  35.081  1.00  1.00      PROA   
ATOM    923  CB  ARG P  61     101.457 -15.451  33.139  1.00  1.00      PROA   
ATOM    924  HB1 ARG P  61     102.361 -16.086  33.260  1.00  1.00      PROA   
ATOM    925  HB2 ARG P  61     101.702 -14.664  32.395  1.00  1.00      PROA   
ATOM    926  CG  ARG P  61     100.346 -16.373  32.579  1.00  1.00      PROA   
ATOM    927  HG1 ARG P  61      99.676 -16.696  33.403  1.00  1.00      PROA   
ATOM    928  HG2 ARG P  61     100.840 -17.295  32.206  1.00  1.00      PROA   
ATOM    929  CD  ARG P  61      99.526 -15.855  31.376  1.00  1.00      PROA   
ATOM    930  HD1 ARG P  61      98.896 -16.672  30.965  1.00  1.00      PROA   
ATOM    931  HD2 ARG P  61     100.211 -15.527  30.566  1.00  1.00      PROA   
ATOM    932  NE  ARG P  61      98.644 -14.699  31.732  1.00  1.00      PROA   
ATOM    933  HE  ARG P  61      98.560 -13.990  31.032  1.00  1.00      PROA   
ATOM    934  CZ  ARG P  61      97.529 -14.795  32.435  1.00  1.00      PROA   
ATOM    935  NH1 ARG P  61      97.179 -15.834  33.140  1.00  1.00      PROA   
ATOM    936 HH11 ARG P  61      97.638 -16.697  32.927  1.00  0.00      PROA   
ATOM    937 HH12 ARG P  61      96.188 -15.935  33.223  1.00  0.00      PROA   
ATOM    938  NH2 ARG P  61      96.663 -13.815  32.374  1.00  1.00      PROA   
ATOM    939 HH21 ARG P  61      96.844 -13.129  31.670  1.00  0.00      PROA   
ATOM    940 HH22 ARG P  61      95.705 -14.069  32.508  1.00  0.00      PROA   
ATOM    941  C   ARG P  61     102.394 -14.480  35.334  1.00  1.00      PROA   
ATOM    942  O   ARG P  61     102.685 -15.139  36.330  1.00  1.00      PROA   
ATOM    943  N   PHE P  62     103.119 -13.368  35.086  1.00  1.00      PROA   
ATOM    944  HN  PHE P  62     103.460 -12.897  35.897  1.00  1.00      PROA   
ATOM    945  CA  PHE P  62     103.975 -13.184  33.912  1.00  1.00      PROA   
ATOM    946  HA  PHE P  62     103.780 -13.976  33.205  1.00  1.00      PROA   
ATOM    947  CB  PHE P  62     103.749 -11.803  33.231  1.00  1.00      PROA   
ATOM    948  HB1 PHE P  62     104.575 -11.470  32.567  1.00  1.00      PROA   
ATOM    949  HB2 PHE P  62     103.558 -11.011  33.986  1.00  1.00      PROA   
ATOM    950  CG  PHE P  62     102.579 -11.918  32.316  1.00  1.00      PROA   
ATOM    951  CD1 PHE P  62     102.767 -12.517  31.059  1.00  1.00      PROA   
ATOM    952  HD1 PHE P  62     103.744 -12.887  30.782  1.00  1.00      PROA   
ATOM    953  CE1 PHE P  62     101.706 -12.624  30.160  1.00  1.00      PROA   
ATOM    954  HE1 PHE P  62     101.848 -13.071  29.187  1.00  1.00      PROA   
ATOM    955  CZ  PHE P  62     100.450 -12.137  30.520  1.00  1.00      PROA   
ATOM    956  HZ  PHE P  62      99.626 -12.221  29.826  1.00  1.00      PROA   
ATOM    957  CD2 PHE P  62     101.320 -11.408  32.654  1.00  1.00      PROA   
ATOM    958  HD2 PHE P  62     101.166 -10.931  33.611  1.00  1.00      PROA   
ATOM    959  CE2 PHE P  62     100.246 -11.538  31.765  1.00  1.00      PROA   
ATOM    960  HE2 PHE P  62      99.266 -11.167  32.024  1.00  1.00      PROA   
ATOM    961  C   PHE P  62     105.445 -13.396  34.285  1.00  1.00      PROA   
ATOM    962  O   PHE P  62     105.799 -14.442  34.822  1.00  1.00      PROA   
ATOM    963  N   SER P  63     106.308 -12.393  34.031  1.00  1.00      PROA   
ATOM    964  HN  SER P  63     105.946 -11.585  33.573  1.00  1.00      PROA   
ATOM    965  CA  SER P  63     107.746 -12.311  34.284  1.00  1.00      PROA   
ATOM    966  HA  SER P  63     107.829 -11.727  35.189  1.00  1.00      PROA   
ATOM    967  CB  SER P  63     108.550 -13.631  34.505  1.00  1.00      PROA   
ATOM    968  HB1 SER P  63     109.624 -13.497  34.253  1.00  1.00      PROA   
ATOM    969  HB2 SER P  63     108.151 -14.417  33.829  1.00  1.00      PROA   
ATOM    970  OG  SER P  63     108.478 -14.051  35.876  1.00  1.00      PROA   
ATOM    971  HG1 SER P  63     108.885 -14.920  35.909  1.00  1.00      PROA   
ATOM    972  C   SER P  63     108.399 -11.477  33.192  1.00  1.00      PROA   
ATOM    973  O   SER P  63     107.913 -11.407  32.065  1.00  1.00      PROA   
ATOM    974  N   GLY P  64     109.503 -10.760  33.466  1.00  1.00      PROA   
ATOM    975  HN  GLY P  64     109.798 -10.154  32.732  1.00  1.00      PROA   
ATOM    976  CA  GLY P  64     110.221 -10.689  34.743  1.00  1.00      PROA   
ATOM    977  HA1 GLY P  64     109.512 -10.590  35.552  1.00  1.00      PROA   
ATOM    978  HA2 GLY P  64     110.872 -11.547  34.825  1.00  1.00      PROA   
ATOM    979  C   GLY P  64     111.084  -9.467  34.808  1.00  1.00      PROA   
ATOM    980  O   GLY P  64     111.237  -8.846  35.854  1.00  1.00      PROA   
ATOM    981  N   SER P  65     111.651  -9.103  33.654  1.00  1.00      PROA   
ATOM    982  HN  SER P  65     111.712  -9.749  32.897  1.00  1.00      PROA   
ATOM    983  CA  SER P  65     112.186  -7.816  33.240  1.00  1.00      PROA   
ATOM    984  HA  SER P  65     113.109  -7.676  33.782  1.00  1.00      PROA   
ATOM    985  CB  SER P  65     112.484  -7.923  31.722  1.00  1.00      PROA   
ATOM    986  HB1 SER P  65     113.235  -7.164  31.413  1.00  1.00      PROA   
ATOM    987  HB2 SER P  65     111.547  -7.763  31.147  1.00  1.00      PROA   
ATOM    988  OG  SER P  65     113.000  -9.221  31.402  1.00  1.00      PROA   
ATOM    989  HG1 SER P  65     113.247  -9.215  30.475  1.00  1.00      PROA   
ATOM    990  C   SER P  65     111.273  -6.610  33.543  1.00  1.00      PROA   
ATOM    991  O   SER P  65     110.115  -6.752  33.929  1.00  1.00      PROA   
ATOM    992  N   GLY P  66     111.715  -5.338  33.434  1.00  1.00      PROA   
ATOM    993  HN  GLY P  66     111.019  -4.684  33.719  1.00  1.00      PROA   
ATOM    994  CA  GLY P  66     112.936  -4.786  32.836  1.00  1.00      PROA   
ATOM    995  HA1 GLY P  66     113.107  -3.836  33.321  1.00  1.00      PROA   
ATOM    996  HA2 GLY P  66     113.753  -5.479  32.970  1.00  1.00      PROA   
ATOM    997  C   GLY P  66     112.783  -4.513  31.352  1.00  1.00      PROA   
ATOM    998  O   GLY P  66     111.957  -5.111  30.676  1.00  1.00      PROA   
ATOM    999  N   SER P  67     113.509  -3.598  30.698  1.00  1.00      PROA   
ATOM   1000  HN  SER P  67     113.324  -3.599  29.718  1.00  1.00      PROA   
ATOM   1001  CA  SER P  67     114.609  -2.697  31.024  1.00  1.00      PROA   
ATOM   1002  HA  SER P  67     114.199  -1.831  31.522  1.00  1.00      PROA   
ATOM   1003  CB  SER P  67     115.824  -3.279  31.809  1.00  1.00      PROA   
ATOM   1004  HB1 SER P  67     116.712  -2.620  31.697  1.00  1.00      PROA   
ATOM   1005  HB2 SER P  67     116.082  -4.281  31.404  1.00  1.00      PROA   
ATOM   1006  OG  SER P  67     115.535  -3.370  33.202  1.00  1.00      PROA   
ATOM   1007  HG1 SER P  67     116.351  -3.575  33.665  1.00  1.00      PROA   
ATOM   1008  C   SER P  67     115.124  -2.289  29.653  1.00  1.00      PROA   
ATOM   1009  O   SER P  67     114.850  -3.004  28.695  1.00  1.00      PROA   
ATOM   1010  N   GLY P  68     115.827  -1.155  29.457  1.00  1.00      PROA   
ATOM   1011  HN  GLY P  68     116.211  -1.066  28.541  1.00  1.00      PROA   
ATOM   1012  CA  GLY P  68     115.926   0.009  30.346  1.00  1.00      PROA   
ATOM   1013  HA1 GLY P  68     116.976   0.190  30.522  1.00  1.00      PROA   
ATOM   1014  HA2 GLY P  68     115.366  -0.140  31.258  1.00  1.00      PROA   
ATOM   1015  C   GLY P  68     115.375   1.257  29.700  1.00  1.00      PROA   
ATOM   1016  O   GLY P  68     114.848   2.151  30.355  1.00  1.00      PROA   
ATOM   1017  N   THR P  69     115.455   1.324  28.371  1.00  1.00      PROA   
ATOM   1018  HN  THR P  69     115.952   0.621  27.869  1.00  1.00      PROA   
ATOM   1019  CA  THR P  69     114.819   2.321  27.517  1.00  1.00      PROA   
ATOM   1020  HA  THR P  69     114.123   2.915  28.090  1.00  1.00      PROA   
ATOM   1021  CB  THR P  69     115.824   3.241  26.814  1.00  1.00      PROA   
ATOM   1022  HB  THR P  69     115.286   3.948  26.147  1.00  1.00      PROA   
ATOM   1023  OG1 THR P  69     116.823   2.564  26.052  1.00  1.00      PROA   
ATOM   1024  HG1 THR P  69     116.754   1.619  26.205  1.00  1.00      PROA   
ATOM   1025  CG2 THR P  69     116.585   4.057  27.868  1.00  1.00      PROA   
ATOM   1026 HG21 THR P  69     117.236   3.392  28.476  1.00  0.00      PROA   
ATOM   1027 HG22 THR P  69     115.872   4.569  28.548  1.00  0.00      PROA   
ATOM   1028 HG23 THR P  69     117.234   4.809  27.370  1.00  0.00      PROA   
ATOM   1029  C   THR P  69     114.006   1.582  26.475  1.00  1.00      PROA   
ATOM   1030  O   THR P  69     113.688   2.086  25.403  1.00  1.00      PROA   
ATOM   1031  N   ASP P  70     113.734   0.300  26.752  1.00  1.00      PROA   
ATOM   1032  HN  ASP P  70     113.935  -0.042  27.667  1.00  1.00      PROA   
ATOM   1033  CA  ASP P  70     113.534  -0.703  25.730  1.00  1.00      PROA   
ATOM   1034  HA  ASP P  70     113.337  -0.223  24.783  1.00  1.00      PROA   
ATOM   1035  CB  ASP P  70     114.815  -1.580  25.571  1.00  1.00      PROA   
ATOM   1036  HB1 ASP P  70     114.808  -2.094  24.587  1.00  1.00      PROA   
ATOM   1037  HB2 ASP P  70     114.925  -2.347  26.367  1.00  1.00      PROA   
ATOM   1038  CG  ASP P  70     116.035  -0.682  25.648  1.00  1.00      PROA   
ATOM   1039  OD1 ASP P  70     116.313   0.039  24.661  1.00  1.00      PROA   
ATOM   1040  OD2 ASP P  70     116.569  -0.527  26.783  1.00  1.00      PROA   
ATOM   1041  C   ASP P  70     112.280  -1.476  26.102  1.00  1.00      PROA   
ATOM   1042  O   ASP P  70     111.201  -1.158  25.614  1.00  1.00      PROA   
ATOM   1043  N   PHE P  71     112.401  -2.435  27.047  1.00  1.00      PROA   
ATOM   1044  HN  PHE P  71     113.327  -2.663  27.337  1.00  1.00      PROA   
ATOM   1045  CA  PHE P  71     111.303  -3.080  27.763  1.00  1.00      PROA   
ATOM   1046  HA  PHE P  71     111.743  -3.364  28.707  1.00  1.00      PROA   
ATOM   1047  CB  PHE P  71     110.096  -2.164  28.147  1.00  1.00      PROA   
ATOM   1048  HB1 PHE P  71     109.436  -2.667  28.887  1.00  1.00      PROA   
ATOM   1049  HB2 PHE P  71     109.485  -1.941  27.246  1.00  1.00      PROA   
ATOM   1050  CG  PHE P  71     110.575  -0.859  28.752  1.00  1.00      PROA   
ATOM   1051  CD1 PHE P  71     110.255   0.367  28.143  1.00  1.00      PROA   
ATOM   1052  HD1 PHE P  71     109.649   0.369  27.249  1.00  1.00      PROA   
ATOM   1053  CE1 PHE P  71     110.755   1.573  28.645  1.00  1.00      PROA   
ATOM   1054  HE1 PHE P  71     110.509   2.500  28.149  1.00  1.00      PROA   
ATOM   1055  CZ  PHE P  71     111.565   1.572  29.786  1.00  1.00      PROA   
ATOM   1056  HZ  PHE P  71     111.941   2.503  30.184  1.00  1.00      PROA   
ATOM   1057  CD2 PHE P  71     111.381  -0.841  29.902  1.00  1.00      PROA   
ATOM   1058  HD2 PHE P  71     111.612  -1.775  30.392  1.00  1.00      PROA   
ATOM   1059  CE2 PHE P  71     111.877   0.364  30.418  1.00  1.00      PROA   
ATOM   1060  HE2 PHE P  71     112.491   0.373  31.307  1.00  1.00      PROA   
ATOM   1061  C   PHE P  71     110.873  -4.414  27.150  1.00  1.00      PROA   
ATOM   1062  O   PHE P  71     110.728  -4.579  25.942  1.00  1.00      PROA   
ATOM   1063  N   THR P  72     110.708  -5.460  27.983  1.00  1.00      PROA   
ATOM   1064  HN  THR P  72     110.813  -5.378  28.971  1.00  1.00      PROA   
ATOM   1065  CA  THR P  72     110.460  -6.810  27.480  1.00  1.00      PROA   
ATOM   1066  HA  THR P  72     109.835  -6.734  26.602  1.00  1.00      PROA   
ATOM   1067  CB  THR P  72     111.751  -7.540  27.065  1.00  1.00      PROA   
ATOM   1068  HB  THR P  72     112.226  -6.961  26.244  1.00  1.00      PROA   
ATOM   1069  OG1 THR P  72     111.547  -8.875  26.617  1.00  1.00      PROA   
ATOM   1070  HG1 THR P  72     110.951  -8.810  25.867  1.00  1.00      PROA   
ATOM   1071  CG2 THR P  72     112.739  -7.633  28.234  1.00  1.00      PROA   
ATOM   1072 HG21 THR P  72     112.294  -8.255  29.040  1.00  0.00      PROA   
ATOM   1073 HG22 THR P  72     112.986  -6.628  28.637  1.00  0.00      PROA   
ATOM   1074 HG23 THR P  72     113.679  -8.116  27.894  1.00  0.00      PROA   
ATOM   1075  C   THR P  72     109.637  -7.604  28.482  1.00  1.00      PROA   
ATOM   1076  O   THR P  72     109.611  -7.290  29.670  1.00  1.00      PROA   
ATOM   1077  N   LEU P  73     108.896  -8.628  28.018  1.00  1.00      PROA   
ATOM   1078  HN  LEU P  73     108.913  -8.842  27.045  1.00  1.00      PROA   
ATOM   1079  CA  LEU P  73     108.081  -9.486  28.859  1.00  1.00      PROA   
ATOM   1080  HA  LEU P  73     108.540  -9.554  29.834  1.00  1.00      PROA   
ATOM   1081  CB  LEU P  73     106.635  -8.938  29.047  1.00  1.00      PROA   
ATOM   1082  HB1 LEU P  73     106.273  -8.520  28.083  1.00  1.00      PROA   
ATOM   1083  HB2 LEU P  73     106.734  -8.089  29.757  1.00  1.00      PROA   
ATOM   1084  CG  LEU P  73     105.541  -9.887  29.604  1.00  1.00      PROA   
ATOM   1085  HG  LEU P  73     106.008 -10.636  30.278  1.00  1.00      PROA   
ATOM   1086  CD1 LEU P  73     104.530  -9.108  30.457  1.00  1.00      PROA   
ATOM   1087 HD11 LEU P  73     104.011  -8.353  29.828  1.00  0.00      PROA   
ATOM   1088 HD12 LEU P  73     105.042  -8.582  31.291  1.00  0.00      PROA   
ATOM   1089 HD13 LEU P  73     103.760  -9.787  30.880  1.00  0.00      PROA   
ATOM   1090  CD2 LEU P  73     104.769 -10.599  28.483  1.00  1.00      PROA   
ATOM   1091 HD21 LEU P  73     105.449 -11.133  27.785  1.00  0.00      PROA   
ATOM   1092 HD22 LEU P  73     104.189  -9.854  27.898  1.00  0.00      PROA   
ATOM   1093 HD23 LEU P  73     104.049 -11.332  28.906  1.00  0.00      PROA   
ATOM   1094  C   LEU P  73     108.076 -10.895  28.308  1.00  1.00      PROA   
ATOM   1095  O   LEU P  73     108.116 -11.133  27.097  1.00  1.00      PROA   
ATOM   1096  N   THR P  74     108.040 -11.896  29.204  1.00  1.00      PROA   
ATOM   1097  HN  THR P  74     108.028 -11.693  30.180  1.00  1.00      PROA   
ATOM   1098  CA  THR P  74     107.944 -13.295  28.831  1.00  1.00      PROA   
ATOM   1099  HA  THR P  74     108.199 -13.414  27.788  1.00  1.00      PROA   
ATOM   1100  CB  THR P  74     108.875 -14.211  29.630  1.00  1.00      PROA   
ATOM   1101  HB  THR P  74     108.756 -15.255  29.270  1.00  1.00      PROA   
ATOM   1102  OG1 THR P  74     108.636 -14.203  31.031  1.00  1.00      PROA   
ATOM   1103  HG1 THR P  74     107.690 -14.075  31.128  1.00  1.00      PROA   
ATOM   1104  CG2 THR P  74     110.328 -13.756  29.433  1.00  1.00      PROA   
ATOM   1105 HG21 THR P  74     110.476 -12.743  29.864  1.00  0.00      PROA   
ATOM   1106 HG22 THR P  74     110.591 -13.708  28.355  1.00  0.00      PROA   
ATOM   1107 HG23 THR P  74     111.028 -14.442  29.958  1.00  0.00      PROA   
ATOM   1108  C   THR P  74     106.521 -13.784  29.011  1.00  1.00      PROA   
ATOM   1109  O   THR P  74     106.036 -13.912  30.135  1.00  1.00      PROA   
ATOM   1110  N   ILE P  75     105.816 -14.103  27.907  1.00  1.00      PROA   
ATOM   1111  HN  ILE P  75     106.177 -13.943  26.991  1.00  1.00      PROA   
ATOM   1112  CA  ILE P  75     104.466 -14.657  27.932  1.00  1.00      PROA   
ATOM   1113  HA  ILE P  75     103.891 -14.125  28.676  1.00  1.00      PROA   
ATOM   1114  CB  ILE P  75     103.748 -14.513  26.581  1.00  1.00      PROA   
ATOM   1115  HB  ILE P  75     104.220 -15.203  25.849  1.00  1.00      PROA   
ATOM   1116  CG2 ILE P  75     102.259 -14.900  26.736  1.00  1.00      PROA   
ATOM   1117 HG21 ILE P  75     101.712 -14.158  27.356  1.00  0.00      PROA   
ATOM   1118 HG22 ILE P  75     102.124 -15.905  27.188  1.00  0.00      PROA   
ATOM   1119 HG23 ILE P  75     101.771 -14.921  25.738  1.00  0.00      PROA   
ATOM   1120  CG1 ILE P  75     103.851 -13.097  25.960  1.00  1.00      PROA   
ATOM   1121 HG11 ILE P  75     104.877 -12.682  26.058  1.00  0.00      PROA   
ATOM   1122 HG12 ILE P  75     103.164 -12.417  26.508  1.00  0.00      PROA   
ATOM   1123  CD  ILE P  75     103.503 -13.102  24.464  1.00  1.00      PROA   
ATOM   1124  HD1 ILE P  75     102.490 -13.521  24.286  1.00  1.00      PROA   
ATOM   1125  HD2 ILE P  75     104.231 -13.719  23.895  1.00  1.00      PROA   
ATOM   1126  HD3 ILE P  75     103.522 -12.075  24.041  1.00  1.00      PROA   
ATOM   1127  C   ILE P  75     104.501 -16.134  28.336  1.00  1.00      PROA   
ATOM   1128  O   ILE P  75     104.348 -17.027  27.508  1.00  1.00      PROA   
ATOM   1129  N   SER P  76     104.751 -16.434  29.625  1.00  1.00      PROA   
ATOM   1130  HN  SER P  76     104.905 -15.690  30.270  1.00  1.00      PROA   
ATOM   1131  CA  SER P  76     104.791 -17.779  30.196  1.00  1.00      PROA   
ATOM   1132  HA  SER P  76     103.765 -18.077  30.354  1.00  1.00      PROA   
ATOM   1133  CB  SER P  76     105.463 -17.758  31.592  1.00  1.00      PROA   
ATOM   1134  HB1 SER P  76     106.436 -17.226  31.527  1.00  1.00      PROA   
ATOM   1135  HB2 SER P  76     105.657 -18.783  31.974  1.00  1.00      PROA   
ATOM   1136  OG  SER P  76     104.619 -17.088  32.525  1.00  1.00      PROA   
ATOM   1137  HG1 SER P  76     103.877 -17.682  32.659  1.00  1.00      PROA   
ATOM   1138  C   SER P  76     105.489 -18.867  29.374  1.00  1.00      PROA   
ATOM   1139  O   SER P  76     106.684 -18.764  29.074  1.00  1.00      PROA   
ATOM   1140  N   SER P  77     104.818 -19.975  28.985  1.00  1.00      PROA   
ATOM   1141  HN  SER P  77     105.338 -20.614  28.424  1.00  1.00      PROA   
ATOM   1142  CA  SER P  77     103.417 -20.363  29.219  1.00  1.00      PROA   
ATOM   1143  HA  SER P  77     103.271 -21.162  28.507  1.00  1.00      PROA   
ATOM   1144  CB  SER P  77     103.132 -21.067  30.581  1.00  1.00      PROA   
ATOM   1145  HB1 SER P  77     103.693 -22.027  30.579  1.00  1.00      PROA   
ATOM   1146  HB2 SER P  77     102.053 -21.315  30.677  1.00  1.00      PROA   
ATOM   1147  OG  SER P  77     103.568 -20.303  31.710  1.00  1.00      PROA   
ATOM   1148  HG1 SER P  77     103.320 -20.806  32.489  1.00  1.00      PROA   
ATOM   1149  C   SER P  77     102.272 -19.421  28.841  1.00  1.00      PROA   
ATOM   1150  O   SER P  77     101.541 -18.918  29.694  1.00  1.00      PROA   
ATOM   1151  N   LEU P  78     102.062 -19.172  27.534  1.00  1.00      PROA   
ATOM   1152  HN  LEU P  78     102.720 -19.501  26.861  1.00  1.00      PROA   
ATOM   1153  CA  LEU P  78     100.816 -18.616  27.018  1.00  1.00      PROA   
ATOM   1154  HA  LEU P  78     100.634 -17.706  27.570  1.00  1.00      PROA   
ATOM   1155  CB  LEU P  78     100.960 -18.217  25.526  1.00  1.00      PROA   
ATOM   1156  HB1 LEU P  78     101.292 -19.113  24.958  1.00  1.00      PROA   
ATOM   1157  HB2 LEU P  78     101.778 -17.469  25.453  1.00  1.00      PROA   
ATOM   1158  CG  LEU P  78      99.711 -17.648  24.811  1.00  1.00      PROA   
ATOM   1159  HG  LEU P  78      98.932 -18.439  24.788  1.00  1.00      PROA   
ATOM   1160  CD1 LEU P  78      99.114 -16.394  25.469  1.00  1.00      PROA   
ATOM   1161 HD11 LEU P  78      99.792 -15.522  25.346  1.00  0.00      PROA   
ATOM   1162 HD12 LEU P  78      98.924 -16.526  26.555  1.00  0.00      PROA   
ATOM   1163 HD13 LEU P  78      98.149 -16.132  24.983  1.00  0.00      PROA   
ATOM   1164  CD2 LEU P  78     100.082 -17.310  23.362  1.00  1.00      PROA   
ATOM   1165 HD21 LEU P  78     100.541 -18.196  22.874  1.00  0.00      PROA   
ATOM   1166 HD22 LEU P  78     100.815 -16.475  23.334  1.00  0.00      PROA   
ATOM   1167 HD23 LEU P  78      99.182 -17.008  22.784  1.00  0.00      PROA   
ATOM   1168  C   LEU P  78      99.610 -19.525  27.315  1.00  1.00      PROA   
ATOM   1169  O   LEU P  78      99.726 -20.741  27.451  1.00  1.00      PROA   
ATOM   1170  N   GLN P  79      98.428 -18.937  27.538  1.00  1.00      PROA   
ATOM   1171  HN  GLN P  79      98.240 -18.005  27.241  1.00  1.00      PROA   
ATOM   1172  CA  GLN P  79      97.413 -19.507  28.396  1.00  1.00      PROA   
ATOM   1173  HA  GLN P  79      97.364 -20.576  28.251  1.00  1.00      PROA   
ATOM   1174  CB  GLN P  79      97.832 -19.086  29.843  1.00  1.00      PROA   
ATOM   1175  HB1 GLN P  79      97.562 -18.016  29.972  1.00  1.00      PROA   
ATOM   1176  HB2 GLN P  79      98.942 -19.085  29.877  1.00  1.00      PROA   
ATOM   1177  CG  GLN P  79      97.416 -19.966  31.051  1.00  1.00      PROA   
ATOM   1178  HG1 GLN P  79      98.297 -20.565  31.367  1.00  1.00      PROA   
ATOM   1179  HG2 GLN P  79      96.614 -20.697  30.811  1.00  1.00      PROA   
ATOM   1180  CD  GLN P  79      97.027 -19.090  32.246  1.00  1.00      PROA   
ATOM   1181  OE1 GLN P  79      97.890 -18.471  32.874  1.00  1.00      PROA   
ATOM   1182  NE2 GLN P  79      95.715 -18.980  32.545  1.00  1.00      PROA   
ATOM   1183 HE21 GLN P  79      95.438 -18.187  33.088  1.00  0.00      PROA   
ATOM   1184 HE22 GLN P  79      95.035 -19.391  31.938  1.00  0.00      PROA   
ATOM   1185  C   GLN P  79      96.125 -18.838  27.876  1.00  1.00      PROA   
ATOM   1186  O   GLN P  79      96.256 -17.831  27.177  1.00  1.00      PROA   
ATOM   1187  N   PRO P  80      94.889 -19.309  28.083  1.00  1.00      PROA   
ATOM   1188  CD  PRO P  80      94.568 -20.428  28.965  1.00  1.00      PROA   
ATOM   1189  HD1 PRO P  80      94.831 -20.173  30.013  1.00  1.00      PROA   
ATOM   1190  HD2 PRO P  80      95.096 -21.343  28.621  1.00  1.00      PROA   
ATOM   1191  CA  PRO P  80      93.795 -19.033  27.151  1.00  1.00      PROA   
ATOM   1192  HA  PRO P  80      94.193 -19.173  26.156  1.00  1.00      PROA   
ATOM   1193  CB  PRO P  80      92.743 -20.123  27.444  1.00  1.00      PROA   
ATOM   1194  HB1 PRO P  80      92.904 -20.965  26.737  1.00  1.00      PROA   
ATOM   1195  HB2 PRO P  80      91.695 -19.775  27.325  1.00  1.00      PROA   
ATOM   1196  CG  PRO P  80      93.051 -20.595  28.864  1.00  1.00      PROA   
ATOM   1197  HG1 PRO P  80      92.549 -19.920  29.591  1.00  1.00      PROA   
ATOM   1198  HG2 PRO P  80      92.719 -21.640  29.045  1.00  1.00      PROA   
ATOM   1199  C   PRO P  80      93.185 -17.630  27.096  1.00  1.00      PROA   
ATOM   1200  O   PRO P  80      92.683 -17.288  26.034  1.00  1.00      PROA   
ATOM   1201  N   GLU P  81      93.096 -16.764  28.120  1.00  1.00      PROA   
ATOM   1202  HN  GLU P  81      92.666 -15.898  27.874  1.00  1.00      PROA   
ATOM   1203  CA  GLU P  81      93.518 -16.838  29.496  1.00  1.00      PROA   
ATOM   1204  HA  GLU P  81      93.553 -17.873  29.802  1.00  1.00      PROA   
ATOM   1205  CB  GLU P  81      92.480 -16.125  30.415  1.00  1.00      PROA   
ATOM   1206  HB1 GLU P  81      91.480 -16.515  30.127  1.00  1.00      PROA   
ATOM   1207  HB2 GLU P  81      92.479 -15.033  30.211  1.00  1.00      PROA   
ATOM   1208  CG  GLU P  81      92.638 -16.330  31.953  1.00  1.00      PROA   
ATOM   1209  HG1 GLU P  81      92.678 -17.415  32.188  1.00  1.00      PROA   
ATOM   1210  HG2 GLU P  81      91.749 -15.902  32.463  1.00  1.00      PROA   
ATOM   1211  CD  GLU P  81      93.849 -15.659  32.586  1.00  1.00      PROA   
ATOM   1212  OE1 GLU P  81      94.066 -14.436  32.383  1.00  1.00      PROA   
ATOM   1213  OE2 GLU P  81      94.621 -16.365  33.286  1.00  1.00      PROA   
ATOM   1214  C   GLU P  81      94.906 -16.259  29.753  1.00  1.00      PROA   
ATOM   1215  O   GLU P  81      95.654 -16.860  30.511  1.00  1.00      PROA   
ATOM   1216  N   ASP P  82      95.424 -15.138  29.219  1.00  1.00      PROA   
ATOM   1217  HN  ASP P  82      96.308 -14.942  29.635  1.00  1.00      PROA   
ATOM   1218  CA  ASP P  82      95.232 -14.248  28.082  1.00  1.00      PROA   
ATOM   1219  HA  ASP P  82      95.830 -14.691  27.299  1.00  1.00      PROA   
ATOM   1220  CB  ASP P  82      95.842 -12.853  28.433  1.00  1.00      PROA   
ATOM   1221  HB1 ASP P  82      95.087 -12.215  28.938  1.00  1.00      PROA   
ATOM   1222  HB2 ASP P  82      96.179 -12.341  27.506  1.00  1.00      PROA   
ATOM   1223  CG  ASP P  82      97.026 -12.950  29.362  1.00  1.00      PROA   
ATOM   1224  OD1 ASP P  82      97.939 -13.775  29.122  1.00  1.00      PROA   
ATOM   1225  OD2 ASP P  82      97.090 -12.165  30.343  1.00  1.00      PROA   
ATOM   1226  C   ASP P  82      93.871 -13.937  27.458  1.00  1.00      PROA   
ATOM   1227  O   ASP P  82      92.815 -13.918  28.093  1.00  1.00      PROA   
ATOM   1228  N   PHE P  83      93.928 -13.585  26.164  1.00  1.00      PROA   
ATOM   1229  HN  PHE P  83      94.821 -13.583  25.721  1.00  1.00      PROA   
ATOM   1230  CA  PHE P  83      92.867 -13.086  25.310  1.00  1.00      PROA   
ATOM   1231  HA  PHE P  83      93.321 -13.133  24.331  1.00  1.00      PROA   
ATOM   1232  CB  PHE P  83      91.648 -14.065  25.172  1.00  1.00      PROA   
ATOM   1233  HB1 PHE P  83      91.968 -15.077  25.499  1.00  1.00      PROA   
ATOM   1234  HB2 PHE P  83      91.420 -14.165  24.089  1.00  1.00      PROA   
ATOM   1235  CG  PHE P  83      90.336 -13.723  25.839  1.00  1.00      PROA   
ATOM   1236  CD1 PHE P  83      89.867 -14.494  26.916  1.00  1.00      PROA   
ATOM   1237  HD1 PHE P  83      90.484 -15.292  27.303  1.00  1.00      PROA   
ATOM   1238  CE1 PHE P  83      88.583 -14.293  27.439  1.00  1.00      PROA   
ATOM   1239  HE1 PHE P  83      88.224 -14.926  28.237  1.00  1.00      PROA   
ATOM   1240  CZ  PHE P  83      87.749 -13.312  26.887  1.00  1.00      PROA   
ATOM   1241  HZ  PHE P  83      86.751 -13.171  27.274  1.00  1.00      PROA   
ATOM   1242  CD2 PHE P  83      89.483 -12.755  25.285  1.00  1.00      PROA   
ATOM   1243  HD2 PHE P  83      89.804 -12.201  24.415  1.00  1.00      PROA   
ATOM   1244  CE2 PHE P  83      88.204 -12.536  25.813  1.00  1.00      PROA   
ATOM   1245  HE2 PHE P  83      87.563 -11.792  25.362  1.00  1.00      PROA   
ATOM   1246  C   PHE P  83      92.602 -11.600  25.612  1.00  1.00      PROA   
ATOM   1247  O   PHE P  83      91.914 -11.242  26.564  1.00  1.00      PROA   
ATOM   1248  N   ALA P  84      93.156 -10.607  24.891  1.00  1.00      PROA   
ATOM   1249  HN  ALA P  84      92.988  -9.704  25.280  1.00  1.00      PROA   
ATOM   1250  CA  ALA P  84      94.113 -10.616  23.804  1.00  1.00      PROA   
ATOM   1251  HA  ALA P  84      94.105  -9.598  23.445  1.00  1.00      PROA   
ATOM   1252  CB  ALA P  84      93.688 -11.385  22.537  1.00  1.00      PROA   
ATOM   1253  HB1 ALA P  84      92.598 -11.266  22.359  1.00  1.00      PROA   
ATOM   1254  HB2 ALA P  84      93.919 -12.470  22.591  1.00  1.00      PROA   
ATOM   1255  HB3 ALA P  84      94.222 -10.983  21.649  1.00  1.00      PROA   
ATOM   1256  C   ALA P  84      95.524 -10.921  24.318  1.00  1.00      PROA   
ATOM   1257  O   ALA P  84      95.817 -12.057  24.674  1.00  1.00      PROA   
ATOM   1258  N   THR P  85      96.497  -9.999  24.459  1.00  1.00      PROA   
ATOM   1259  HN  THR P  85      97.283 -10.430  24.895  1.00  1.00      PROA   
ATOM   1260  CA  THR P  85      96.679  -8.571  24.151  1.00  1.00      PROA   
ATOM   1261  HA  THR P  85      97.425  -8.578  23.371  1.00  1.00      PROA   
ATOM   1262  CB  THR P  85      95.547  -7.675  23.632  1.00  1.00      PROA   
ATOM   1263  HB  THR P  85      94.604  -7.862  24.189  1.00  1.00      PROA   
ATOM   1264  OG1 THR P  85      95.387  -7.905  22.245  1.00  1.00      PROA   
ATOM   1265  HG1 THR P  85      96.182  -7.516  21.871  1.00  1.00      PROA   
ATOM   1266  CG2 THR P  85      95.818  -6.162  23.732  1.00  1.00      PROA   
ATOM   1267 HG21 THR P  85      96.755  -5.855  23.222  1.00  0.00      PROA   
ATOM   1268 HG22 THR P  85      95.893  -5.836  24.792  1.00  0.00      PROA   
ATOM   1269 HG23 THR P  85      94.978  -5.594  23.278  1.00  0.00      PROA   
ATOM   1270  C   THR P  85      97.363  -7.897  25.302  1.00  1.00      PROA   
ATOM   1271  O   THR P  85      96.855  -7.842  26.420  1.00  1.00      PROA   
ATOM   1272  N   TYR P  86      98.568  -7.369  25.036  1.00  1.00      PROA   
ATOM   1273  HN  TYR P  86      98.923  -7.336  24.105  1.00  1.00      PROA   
ATOM   1274  CA  TYR P  86      99.460  -6.858  26.050  1.00  1.00      PROA   
ATOM   1275  HA  TYR P  86      98.943  -6.788  26.996  1.00  1.00      PROA   
ATOM   1276  CB  TYR P  86     100.736  -7.737  26.193  1.00  1.00      PROA   
ATOM   1277  HB1 TYR P  86     101.329  -7.430  27.081  1.00  1.00      PROA   
ATOM   1278  HB2 TYR P  86     101.378  -7.657  25.289  1.00  1.00      PROA   
ATOM   1279  CG  TYR P  86     100.347  -9.175  26.376  1.00  1.00      PROA   
ATOM   1280  CD1 TYR P  86      99.511  -9.532  27.442  1.00  1.00      PROA   
ATOM   1281  HD1 TYR P  86      99.173  -8.782  28.142  1.00  1.00      PROA   
ATOM   1282  CE1 TYR P  86      99.073 -10.852  27.585  1.00  1.00      PROA   
ATOM   1283  HE1 TYR P  86      98.411 -11.083  28.406  1.00  1.00      PROA   
ATOM   1284  CZ  TYR P  86      99.500 -11.842  26.694  1.00  1.00      PROA   
ATOM   1285  OH  TYR P  86      99.107 -13.189  26.823  1.00  1.00      PROA   
ATOM   1286  HH  TYR P  86      98.692 -13.326  27.677  1.00  1.00      PROA   
ATOM   1287  CD2 TYR P  86     100.775 -10.172  25.483  1.00  1.00      PROA   
ATOM   1288  HD2 TYR P  86     101.430  -9.914  24.664  1.00  1.00      PROA   
ATOM   1289  CE2 TYR P  86     100.350 -11.497  25.640  1.00  1.00      PROA   
ATOM   1290  HE2 TYR P  86     100.678 -12.265  24.954  1.00  1.00      PROA   
ATOM   1291  C   TYR P  86      99.896  -5.469  25.658  1.00  1.00      PROA   
ATOM   1292  O   TYR P  86     100.071  -5.188  24.476  1.00  1.00      PROA   
ATOM   1293  N   PHE P  87     100.107  -4.596  26.651  1.00  1.00      PROA   
ATOM   1294  HN  PHE P  87      99.842  -4.856  27.576  1.00  1.00      PROA   
ATOM   1295  CA  PHE P  87     100.861  -3.358  26.529  1.00  1.00      PROA   
ATOM   1296  HA  PHE P  87     101.268  -3.273  25.533  1.00  1.00      PROA   
ATOM   1297  CB  PHE P  87     100.020  -2.110  26.902  1.00  1.00      PROA   
ATOM   1298  HB1 PHE P  87     100.612  -1.172  26.839  1.00  1.00      PROA   
ATOM   1299  HB2 PHE P  87      99.603  -2.201  27.927  1.00  1.00      PROA   
ATOM   1300  CG  PHE P  87      98.893  -2.011  25.921  1.00  1.00      PROA   
ATOM   1301  CD1 PHE P  87      99.156  -1.575  24.613  1.00  1.00      PROA   
ATOM   1302  HD1 PHE P  87     100.153  -1.269  24.331  1.00  1.00      PROA   
ATOM   1303  CE1 PHE P  87      98.143  -1.568  23.648  1.00  1.00      PROA   
ATOM   1304  HE1 PHE P  87      98.363  -1.249  22.640  1.00  1.00      PROA   
ATOM   1305  CZ  PHE P  87      96.847  -1.957  23.998  1.00  1.00      PROA   
ATOM   1306  HZ  PHE P  87      96.062  -1.939  23.256  1.00  1.00      PROA   
ATOM   1307  CD2 PHE P  87      97.584  -2.381  26.270  1.00  1.00      PROA   
ATOM   1308  HD2 PHE P  87      97.371  -2.717  27.274  1.00  1.00      PROA   
ATOM   1309  CE2 PHE P  87      96.564  -2.352  25.312  1.00  1.00      PROA   
ATOM   1310  HE2 PHE P  87      95.557  -2.638  25.577  1.00  1.00      PROA   
ATOM   1311  C   PHE P  87     102.019  -3.514  27.492  1.00  1.00      PROA   
ATOM   1312  O   PHE P  87     101.890  -4.264  28.452  1.00  1.00      PROA   
ATOM   1313  N   CYS P  88     103.191  -2.883  27.302  1.00  1.00      PROA   
ATOM   1314  HN  CYS P  88     103.948  -3.198  27.870  1.00  1.00      PROA   
ATOM   1315  CA  CYS P  88     103.479  -1.800  26.372  1.00  1.00      PROA   
ATOM   1316  HA  CYS P  88     102.605  -1.582  25.777  1.00  1.00      PROA   
ATOM   1317  CB  CYS P  88     104.632  -2.132  25.388  1.00  1.00      PROA   
ATOM   1318  HB1 CYS P  88     104.790  -1.283  24.688  1.00  1.00      PROA   
ATOM   1319  HB2 CYS P  88     104.293  -2.998  24.780  1.00  1.00      PROA   
ATOM   1320  SG  CYS P  88     106.211  -2.578  26.173  1.00  1.00      PROA   
ATOM   1321  C   CYS P  88     103.779  -0.514  27.121  1.00  1.00      PROA   
ATOM   1322  O   CYS P  88     103.641   0.564  26.552  1.00  1.00      PROA   
ATOM   1323  N   LEU P  89     104.142  -0.593  28.418  1.00  1.00      PROA   
ATOM   1324  HN  LEU P  89     104.381  -1.456  28.856  1.00  1.00      PROA   
ATOM   1325  CA  LEU P  89     104.096   0.539  29.324  1.00  1.00      PROA   
ATOM   1326  HA  LEU P  89     103.956   1.448  28.758  1.00  1.00      PROA   
ATOM   1327  CB  LEU P  89     102.948   0.420  30.370  1.00  1.00      PROA   
ATOM   1328  HB1 LEU P  89     102.869   1.369  30.943  1.00  1.00      PROA   
ATOM   1329  HB2 LEU P  89     103.198  -0.389  31.089  1.00  1.00      PROA   
ATOM   1330  CG  LEU P  89     101.538   0.094  29.832  1.00  1.00      PROA   
ATOM   1331  HG  LEU P  89     101.563  -0.900  29.337  1.00  1.00      PROA   
ATOM   1332  CD1 LEU P  89     100.554   0.024  31.009  1.00  1.00      PROA   
ATOM   1333 HD11 LEU P  89     100.516   1.003  31.534  1.00  0.00      PROA   
ATOM   1334 HD12 LEU P  89     100.877  -0.749  31.738  1.00  0.00      PROA   
ATOM   1335 HD13 LEU P  89      99.529  -0.216  30.654  1.00  0.00      PROA   
ATOM   1336  CD2 LEU P  89     101.038   1.135  28.830  1.00  1.00      PROA   
ATOM   1337 HD21 LEU P  89     101.678   1.181  27.923  1.00  0.00      PROA   
ATOM   1338 HD22 LEU P  89     101.049   2.144  29.294  1.00  0.00      PROA   
ATOM   1339 HD23 LEU P  89      99.998   0.907  28.512  1.00  0.00      PROA   
ATOM   1340  C   LEU P  89     105.411   0.699  30.081  1.00  1.00      PROA   
ATOM   1341  O   LEU P  89     106.306  -0.144  30.084  1.00  1.00      PROA   
ATOM   1342  N   GLN P  90     105.562   1.843  30.753  1.00  1.00      PROA   
ATOM   1343  HN  GLN P  90     104.820   2.507  30.795  1.00  1.00      PROA   
ATOM   1344  CA  GLN P  90     106.763   2.225  31.454  1.00  1.00      PROA   
ATOM   1345  HA  GLN P  90     107.275   1.342  31.807  1.00  1.00      PROA   
ATOM   1346  CB  GLN P  90     107.690   2.972  30.460  1.00  1.00      PROA   
ATOM   1347  HB1 GLN P  90     107.041   3.620  29.833  1.00  1.00      PROA   
ATOM   1348  HB2 GLN P  90     108.116   2.214  29.769  1.00  1.00      PROA   
ATOM   1349  CG  GLN P  90     108.825   3.821  31.058  1.00  1.00      PROA   
ATOM   1350  HG1 GLN P  90     109.577   3.164  31.548  1.00  1.00      PROA   
ATOM   1351  HG2 GLN P  90     108.425   4.533  31.811  1.00  1.00      PROA   
ATOM   1352  CD  GLN P  90     109.519   4.650  29.979  1.00  1.00      PROA   
ATOM   1353  OE1 GLN P  90     109.254   4.628  28.778  1.00  1.00      PROA   
ATOM   1354  NE2 GLN P  90     110.459   5.491  30.444  1.00  1.00      PROA   
ATOM   1355 HE21 GLN P  90     110.844   6.128  29.776  1.00  0.00      PROA   
ATOM   1356 HE22 GLN P  90     110.428   5.704  31.420  1.00  0.00      PROA   
ATOM   1357  C   GLN P  90     106.319   2.978  32.706  1.00  1.00      PROA   
ATOM   1358  O   GLN P  90     105.145   3.321  32.815  1.00  1.00      PROA   
ATOM   1359  N   HSD P  91     107.163   3.188  33.738  1.00  1.00      PROA   
ATOM   1360  HN  HSD P  91     108.124   2.928  33.673  1.00  1.00      PROA   
ATOM   1361  CA  HSD P  91     106.668   3.652  35.033  1.00  1.00      PROA   
ATOM   1362  HA  HSD P  91     105.698   4.104  34.892  1.00  1.00      PROA   
ATOM   1363  CB  HSD P  91     106.490   2.456  36.022  1.00  1.00      PROA   
ATOM   1364  HB1 HSD P  91     106.797   2.707  37.059  1.00  1.00      PROA   
ATOM   1365  HB2 HSD P  91     107.147   1.628  35.681  1.00  1.00      PROA   
ATOM   1366  ND1 HSD P  91     104.103   2.101  35.173  1.00  1.00      PROA   
ATOM   1367  HD1 HSD P  91     104.221   2.499  34.263  1.00  1.00      PROA   
ATOM   1368  CG  HSD P  91     105.087   1.913  36.119  1.00  1.00      PROA   
ATOM   1369  CE1 HSD P  91     102.964   1.548  35.656  1.00  1.00      PROA   
ATOM   1370  HE1 HSD P  91     102.022   1.559  35.109  1.00  1.00      PROA   
ATOM   1371  NE2 HSD P  91     103.154   1.010  36.847  1.00  1.00      PROA   
ATOM   1372  CD2 HSD P  91     104.486   1.243  37.141  1.00  1.00      PROA   
ATOM   1373  HD2 HSD P  91     104.898   0.910  38.085  1.00  1.00      PROA   
ATOM   1374  C   HSD P  91     107.443   4.777  35.715  1.00  1.00      PROA   
ATOM   1375  O   HSD P  91     108.626   5.024  35.498  1.00  1.00      PROA   
ATOM   1376  N   TRP P  92     106.708   5.459  36.623  1.00  1.00      PROA   
ATOM   1377  HN  TRP P  92     105.770   5.148  36.754  1.00  1.00      PROA   
ATOM   1378  CA  TRP P  92     107.098   6.580  37.464  1.00  1.00      PROA   
ATOM   1379  HA  TRP P  92     106.270   6.703  38.145  1.00  1.00      PROA   
ATOM   1380  CB  TRP P  92     108.361   6.277  38.328  1.00  1.00      PROA   
ATOM   1381  HB1 TRP P  92     109.259   6.740  37.866  1.00  1.00      PROA   
ATOM   1382  HB2 TRP P  92     108.533   5.181  38.273  1.00  1.00      PROA   
ATOM   1383  CG  TRP P  92     108.281   6.660  39.780  1.00  1.00      PROA   
ATOM   1384  CD1 TRP P  92     108.380   5.761  40.813  1.00  1.00      PROA   
ATOM   1385  HD1 TRP P  92     108.536   4.700  40.683  1.00  1.00      PROA   
ATOM   1386  NE1 TRP P  92     108.239   6.416  42.015  1.00  1.00      PROA   
ATOM   1387  HE1 TRP P  92     108.158   6.012  42.900  1.00  1.00      PROA   
ATOM   1388  CE2 TRP P  92     108.044   7.742  41.794  1.00  1.00      PROA   
ATOM   1389  CD2 TRP P  92     108.064   7.950  40.393  1.00  1.00      PROA   
ATOM   1390  CE3 TRP P  92     107.889   9.246  39.901  1.00  1.00      PROA   
ATOM   1391  HE3 TRP P  92     107.899   9.452  38.841  1.00  1.00      PROA   
ATOM   1392  CZ3 TRP P  92     107.689  10.296  40.800  1.00  1.00      PROA   
ATOM   1393  HZ3 TRP P  92     107.526  11.296  40.428  1.00  1.00      PROA   
ATOM   1394  CZ2 TRP P  92     107.859   8.783  42.688  1.00  1.00      PROA   
ATOM   1395  HZ2 TRP P  92     107.820   8.609  43.753  1.00  1.00      PROA   
ATOM   1396  CH2 TRP P  92     107.669  10.068  42.172  1.00  1.00      PROA   
ATOM   1397  HH2 TRP P  92     107.483  10.891  42.846  1.00  1.00      PROA   
ATOM   1398  C   TRP P  92     107.208   7.901  36.690  1.00  1.00      PROA   
ATOM   1399  O   TRP P  92     108.159   8.153  35.959  1.00  1.00      PROA   
ATOM   1400  N   SER P  93     106.234   8.818  36.876  1.00  1.00      PROA   
ATOM   1401  HN  SER P  93     105.486   8.627  37.507  1.00  1.00      PROA   
ATOM   1402  CA  SER P  93     106.174  10.072  36.121  1.00  1.00      PROA   
ATOM   1403  HA  SER P  93     106.838  10.001  35.272  1.00  1.00      PROA   
ATOM   1404  CB  SER P  93     106.595  11.336  36.921  1.00  1.00      PROA   
ATOM   1405  HB1 SER P  93     106.058  11.372  37.893  1.00  1.00      PROA   
ATOM   1406  HB2 SER P  93     106.360  12.262  36.354  1.00  1.00      PROA   
ATOM   1407  OG  SER P  93     108.000  11.321  37.179  1.00  1.00      PROA   
ATOM   1408  HG1 SER P  93     108.438  11.438  36.332  1.00  1.00      PROA   
ATOM   1409  C   SER P  93     104.814  10.260  35.486  1.00  1.00      PROA   
ATOM   1410  O   SER P  93     104.657   9.872  34.344  1.00  1.00      PROA   
ATOM   1411  N   TYR P  94     103.845  10.859  36.216  1.00  1.00      PROA   
ATOM   1412  HN  TYR P  94     104.130  11.222  37.100  1.00  1.00      PROA   
ATOM   1413  CA  TYR P  94     102.399  11.050  36.000  1.00  1.00      PROA   
ATOM   1414  HA  TYR P  94     101.972  10.415  36.762  1.00  1.00      PROA   
ATOM   1415  CB  TYR P  94     102.106  12.537  36.435  1.00  1.00      PROA   
ATOM   1416  HB1 TYR P  94     103.025  13.004  36.848  1.00  1.00      PROA   
ATOM   1417  HB2 TYR P  94     101.356  12.531  37.254  1.00  1.00      PROA   
ATOM   1418  CG  TYR P  94     101.607  13.465  35.352  1.00  1.00      PROA   
ATOM   1419  CD1 TYR P  94     100.362  14.113  35.456  1.00  1.00      PROA   
ATOM   1420  HD1 TYR P  94      99.735  13.946  36.319  1.00  1.00      PROA   
ATOM   1421  CE1 TYR P  94      99.921  14.969  34.438  1.00  1.00      PROA   
ATOM   1422  HE1 TYR P  94      98.964  15.465  34.506  1.00  1.00      PROA   
ATOM   1423  CZ  TYR P  94     100.719  15.185  33.312  1.00  1.00      PROA   
ATOM   1424  OH  TYR P  94     100.248  16.010  32.279  1.00  1.00      PROA   
ATOM   1425  HH  TYR P  94     100.893  16.012  31.569  1.00  1.00      PROA   
ATOM   1426  CD2 TYR P  94     102.413  13.720  34.229  1.00  1.00      PROA   
ATOM   1427  HD2 TYR P  94     103.371  13.231  34.130  1.00  1.00      PROA   
ATOM   1428  CE2 TYR P  94     101.966  14.568  33.208  1.00  1.00      PROA   
ATOM   1429  HE2 TYR P  94     102.578  14.744  32.335  1.00  1.00      PROA   
ATOM   1430  C   TYR P  94     101.661  10.603  34.689  1.00  1.00      PROA   
ATOM   1431  O   TYR P  94     102.230  10.597  33.605  1.00  1.00      PROA   
ATOM   1432  N   PRO P  95     100.379  10.215  34.721  1.00  1.00      PROA   
ATOM   1433  CD  PRO P  95      99.471  10.375  35.863  1.00  1.00      PROA   
ATOM   1434  HD1 PRO P  95      99.805  11.132  36.605  1.00  1.00      PROA   
ATOM   1435  HD2 PRO P  95      99.356   9.384  36.351  1.00  1.00      PROA   
ATOM   1436  CA  PRO P  95      99.631   9.924  33.489  1.00  1.00      PROA   
ATOM   1437  HA  PRO P  95      99.837  10.692  32.758  1.00  1.00      PROA   
ATOM   1438  CB  PRO P  95      98.155   9.929  33.956  1.00  1.00      PROA   
ATOM   1439  HB1 PRO P  95      97.822   8.913  34.256  1.00  1.00      PROA   
ATOM   1440  HB2 PRO P  95      97.465  10.310  33.173  1.00  1.00      PROA   
ATOM   1441  CG  PRO P  95      98.160  10.797  35.213  1.00  1.00      PROA   
ATOM   1442  HG1 PRO P  95      98.205  11.870  34.929  1.00  1.00      PROA   
ATOM   1443  HG2 PRO P  95      97.274  10.618  35.858  1.00  1.00      PROA   
ATOM   1444  C   PRO P  95      99.942   8.568  32.874  1.00  1.00      PROA   
ATOM   1445  O   PRO P  95      99.933   7.588  33.613  1.00  1.00      PROA   
ATOM   1446  N   LEU P  96     100.164   8.457  31.547  1.00  1.00      PROA   
ATOM   1447  HN  LEU P  96     100.343   9.278  31.012  1.00  1.00      PROA   
ATOM   1448  CA  LEU P  96     100.075   7.168  30.857  1.00  1.00      PROA   
ATOM   1449  HA  LEU P  96     100.822   6.512  31.279  1.00  1.00      PROA   
ATOM   1450  CB  LEU P  96      98.712   6.456  31.079  1.00  1.00      PROA   
ATOM   1451  HB1 LEU P  96      97.921   7.229  30.978  1.00  1.00      PROA   
ATOM   1452  HB2 LEU P  96      98.670   6.160  32.149  1.00  1.00      PROA   
ATOM   1453  CG  LEU P  96      98.315   5.188  30.265  1.00  1.00      PROA   
ATOM   1454  HG  LEU P  96      97.396   4.815  30.766  1.00  1.00      PROA   
ATOM   1455  CD1 LEU P  96      97.904   5.438  28.807  1.00  1.00      PROA   
ATOM   1456 HD11 LEU P  96      98.784   5.502  28.132  1.00  0.00      PROA   
ATOM   1457 HD12 LEU P  96      97.306   6.370  28.714  1.00  0.00      PROA   
ATOM   1458 HD13 LEU P  96      97.285   4.587  28.452  1.00  0.00      PROA   
ATOM   1459  CD2 LEU P  96      99.335   4.041  30.315  1.00  1.00      PROA   
ATOM   1460 HD21 LEU P  96     100.225   4.255  29.685  1.00  0.00      PROA   
ATOM   1461 HD22 LEU P  96      98.875   3.108  29.926  1.00  0.00      PROA   
ATOM   1462 HD23 LEU P  96      99.698   3.845  31.347  1.00  0.00      PROA   
ATOM   1463  C   LEU P  96     100.357   7.261  29.373  1.00  1.00      PROA   
ATOM   1464  O   LEU P  96      99.722   8.027  28.640  1.00  1.00      PROA   
ATOM   1465  N   THR P  97     101.310   6.430  28.905  1.00  1.00      PROA   
ATOM   1466  HN  THR P  97     101.746   5.807  29.550  1.00  1.00      PROA   
ATOM   1467  CA  THR P  97     101.715   6.301  27.511  1.00  1.00      PROA   
ATOM   1468  HA  THR P  97     101.205   7.053  26.927  1.00  1.00      PROA   
ATOM   1469  CB  THR P  97     103.228   6.484  27.345  1.00  1.00      PROA   
ATOM   1470  HB  THR P  97     103.736   6.001  28.208  1.00  1.00      PROA   
ATOM   1471  OG1 THR P  97     103.538   7.871  27.327  1.00  1.00      PROA   
ATOM   1472  HG1 THR P  97     103.278   8.177  28.200  1.00  1.00      PROA   
ATOM   1473  CG2 THR P  97     103.830   5.893  26.057  1.00  1.00      PROA   
ATOM   1474 HG21 THR P  97     103.282   6.249  25.158  1.00  0.00      PROA   
ATOM   1475 HG22 THR P  97     103.800   4.783  26.069  1.00  0.00      PROA   
ATOM   1476 HG23 THR P  97     104.897   6.185  25.961  1.00  0.00      PROA   
ATOM   1477  C   THR P  97     101.324   4.965  26.912  1.00  1.00      PROA   
ATOM   1478  O   THR P  97     101.686   3.914  27.428  1.00  1.00      PROA   
ATOM   1479  N   PHE P  98     100.618   4.983  25.765  1.00  1.00      PROA   
ATOM   1480  HN  PHE P  98     100.300   5.849  25.384  1.00  1.00      PROA   
ATOM   1481  CA  PHE P  98     100.501   3.850  24.863  1.00  1.00      PROA   
ATOM   1482  HA  PHE P  98     100.880   2.955  25.334  1.00  1.00      PROA   
ATOM   1483  CB  PHE P  98      99.049   3.609  24.361  1.00  1.00      PROA   
ATOM   1484  HB1 PHE P  98      99.045   2.752  23.654  1.00  1.00      PROA   
ATOM   1485  HB2 PHE P  98      98.680   4.509  23.823  1.00  1.00      PROA   
ATOM   1486  CG  PHE P  98      98.071   3.272  25.458  1.00  1.00      PROA   
ATOM   1487  CD1 PHE P  98      98.368   2.286  26.415  1.00  1.00      PROA   
ATOM   1488  HD1 PHE P  98      99.332   1.800  26.400  1.00  1.00      PROA   
ATOM   1489  CE1 PHE P  98      97.416   1.903  27.369  1.00  1.00      PROA   
ATOM   1490  HE1 PHE P  98      97.661   1.148  28.102  1.00  1.00      PROA   
ATOM   1491  CZ  PHE P  98      96.146   2.492  27.366  1.00  1.00      PROA   
ATOM   1492  HZ  PHE P  98      95.414   2.206  28.106  1.00  1.00      PROA   
ATOM   1493  CD2 PHE P  98      96.786   3.847  25.462  1.00  1.00      PROA   
ATOM   1494  HD2 PHE P  98      96.526   4.572  24.704  1.00  1.00      PROA   
ATOM   1495  CE2 PHE P  98      95.826   3.458  26.405  1.00  1.00      PROA   
ATOM   1496  HE2 PHE P  98      94.837   3.893  26.388  1.00  1.00      PROA   
ATOM   1497  C   PHE P  98     101.362   4.197  23.649  1.00  1.00      PROA   
ATOM   1498  O   PHE P  98     101.117   5.189  22.964  1.00  1.00      PROA   
ATOM   1499  N   GLY P  99     102.444   3.475  23.316  1.00  1.00      PROA   
ATOM   1500  HN  GLY P  99     103.005   3.934  22.632  1.00  1.00      PROA   
ATOM   1501  CA  GLY P  99     102.841   2.135  23.738  1.00  1.00      PROA   
ATOM   1502  HA1 GLY P  99     103.915   2.053  23.650  1.00  1.00      PROA   
ATOM   1503  HA2 GLY P  99     102.494   1.926  24.740  1.00  1.00      PROA   
ATOM   1504  C   GLY P  99     102.220   1.129  22.817  1.00  1.00      PROA   
ATOM   1505  O   GLY P  99     101.036   0.839  22.930  1.00  1.00      PROA   
ATOM   1506  N   GLN P 100     102.999   0.583  21.858  1.00  1.00      PROA   
ATOM   1507  HN  GLN P 100     103.953   0.858  21.765  1.00  1.00      PROA   
ATOM   1508  CA  GLN P 100     102.453  -0.196  20.754  1.00  1.00      PROA   
ATOM   1509  HA  GLN P 100     101.765   0.445  20.222  1.00  1.00      PROA   
ATOM   1510  CB  GLN P 100     103.598  -0.602  19.783  1.00  1.00      PROA   
ATOM   1511  HB1 GLN P 100     104.376  -1.131  20.374  1.00  1.00      PROA   
ATOM   1512  HB2 GLN P 100     104.063   0.336  19.412  1.00  1.00      PROA   
ATOM   1513  CG  GLN P 100     103.220  -1.494  18.563  1.00  1.00      PROA   
ATOM   1514  HG1 GLN P 100     102.895  -2.497  18.914  1.00  1.00      PROA   
ATOM   1515  HG2 GLN P 100     104.106  -1.638  17.908  1.00  1.00      PROA   
ATOM   1516  CD  GLN P 100     102.080  -0.934  17.706  1.00  1.00      PROA   
ATOM   1517  OE1 GLN P 100     101.082  -1.597  17.416  1.00  1.00      PROA   
ATOM   1518  NE2 GLN P 100     102.230   0.328  17.258  1.00  1.00      PROA   
ATOM   1519 HE21 GLN P 100     103.107   0.796  17.370  1.00  0.00      PROA   
ATOM   1520 HE22 GLN P 100     101.407   0.785  16.923  1.00  0.00      PROA   
ATOM   1521  C   GLN P 100     101.637  -1.423  21.133  1.00  1.00      PROA   
ATOM   1522  O   GLN P 100     100.529  -1.600  20.652  1.00  1.00      PROA   
ATOM   1523  N   GLY P 101     102.104  -2.281  22.056  1.00  1.00      PROA   
ATOM   1524  HN  GLY P 101     103.003  -2.148  22.465  1.00  1.00      PROA   
ATOM   1525  CA  GLY P 101     101.356  -3.482  22.424  1.00  1.00      PROA   
ATOM   1526  HA1 GLY P 101     101.905  -3.964  23.220  1.00  1.00      PROA   
ATOM   1527  HA2 GLY P 101     100.373  -3.171  22.745  1.00  1.00      PROA   
ATOM   1528  C   GLY P 101     101.139  -4.531  21.349  1.00  1.00      PROA   
ATOM   1529  O   GLY P 101     101.729  -4.517  20.272  1.00  1.00      PROA   
ATOM   1530  N   THR P 102     100.291  -5.532  21.652  1.00  1.00      PROA   
ATOM   1531  HN  THR P 102      99.822  -5.486  22.531  1.00  1.00      PROA   
ATOM   1532  CA  THR P 102     100.222  -6.764  20.866  1.00  1.00      PROA   
ATOM   1533  HA  THR P 102     100.568  -6.540  19.868  1.00  1.00      PROA   
ATOM   1534  CB  THR P 102     101.109  -7.865  21.487  1.00  1.00      PROA   
ATOM   1535  HB  THR P 102     101.668  -7.413  22.334  1.00  1.00      PROA   
ATOM   1536  OG1 THR P 102     102.070  -8.338  20.564  1.00  1.00      PROA   
ATOM   1537  HG1 THR P 102     101.613  -8.503  19.736  1.00  1.00      PROA   
ATOM   1538  CG2 THR P 102     100.406  -9.118  22.021  1.00  1.00      PROA   
ATOM   1539 HG21 THR P 102      99.914  -9.684  21.201  1.00  0.00      PROA   
ATOM   1540 HG22 THR P 102      99.661  -8.868  22.807  1.00  0.00      PROA   
ATOM   1541 HG23 THR P 102     101.160  -9.800  22.468  1.00  0.00      PROA   
ATOM   1542  C   THR P 102      98.802  -7.274  20.696  1.00  1.00      PROA   
ATOM   1543  O   THR P 102      97.924  -7.045  21.524  1.00  1.00      PROA   
ATOM   1544  N   LYS P 103      98.524  -8.022  19.611  1.00  1.00      PROA   
ATOM   1545  HN  LYS P 103      99.231  -8.172  18.924  1.00  1.00      PROA   
ATOM   1546  CA  LYS P 103      97.277  -8.744  19.405  1.00  1.00      PROA   
ATOM   1547  HA  LYS P 103      96.621  -8.606  20.252  1.00  1.00      PROA   
ATOM   1548  CB  LYS P 103      96.536  -8.263  18.129  1.00  1.00      PROA   
ATOM   1549  HB1 LYS P 103      95.644  -8.897  17.939  1.00  1.00      PROA   
ATOM   1550  HB2 LYS P 103      97.222  -8.387  17.264  1.00  1.00      PROA   
ATOM   1551  CG  LYS P 103      96.085  -6.786  18.185  1.00  1.00      PROA   
ATOM   1552  HG1 LYS P 103      95.777  -6.474  17.164  1.00  1.00      PROA   
ATOM   1553  HG2 LYS P 103      96.966  -6.168  18.458  1.00  1.00      PROA   
ATOM   1554  CD  LYS P 103      94.916  -6.513  19.157  1.00  1.00      PROA   
ATOM   1555  HD1 LYS P 103      94.799  -7.386  19.833  1.00  1.00      PROA   
ATOM   1556  HD2 LYS P 103      93.966  -6.446  18.585  1.00  1.00      PROA   
ATOM   1557  CE  LYS P 103      95.086  -5.265  20.043  1.00  1.00      PROA   
ATOM   1558  HE1 LYS P 103      96.040  -5.326  20.608  1.00  1.00      PROA   
ATOM   1559  HE2 LYS P 103      94.248  -5.174  20.767  1.00  1.00      PROA   
ATOM   1560  NZ  LYS P 103      95.119  -4.050  19.218  1.00  1.00      PROA   
ATOM   1561  HZ1 LYS P 103      94.162  -3.742  18.951  1.00  1.00      PROA   
ATOM   1562  HZ2 LYS P 103      95.663  -4.198  18.344  1.00  1.00      PROA   
ATOM   1563  HZ3 LYS P 103      95.570  -3.260  19.723  1.00  1.00      PROA   
ATOM   1564  C   LYS P 103      97.574 -10.237  19.346  1.00  1.00      PROA   
ATOM   1565  O   LYS P 103      98.520 -10.661  18.688  1.00  1.00      PROA   
ATOM   1566  N   VAL P 104      96.812 -11.068  20.087  1.00  1.00      PROA   
ATOM   1567  HN  VAL P 104      96.004 -10.742  20.571  1.00  1.00      PROA   
ATOM   1568  CA  VAL P 104      97.108 -12.488  20.269  1.00  1.00      PROA   
ATOM   1569  HA  VAL P 104      97.943 -12.775  19.647  1.00  1.00      PROA   
ATOM   1570  CB  VAL P 104      97.444 -12.838  21.727  1.00  1.00      PROA   
ATOM   1571  HB  VAL P 104      96.539 -12.709  22.359  1.00  1.00      PROA   
ATOM   1572  CG1 VAL P 104      97.935 -14.294  21.882  1.00  1.00      PROA   
ATOM   1573 HG11 VAL P 104      98.772 -14.511  21.185  1.00  0.00      PROA   
ATOM   1574 HG12 VAL P 104      97.119 -15.025  21.699  1.00  0.00      PROA   
ATOM   1575 HG13 VAL P 104      98.294 -14.464  22.919  1.00  0.00      PROA   
ATOM   1576  CG2 VAL P 104      98.538 -11.898  22.258  1.00  1.00      PROA   
ATOM   1577 HG21 VAL P 104      98.178 -10.848  22.304  1.00  0.00      PROA   
ATOM   1578 HG22 VAL P 104      99.438 -11.949  21.609  1.00  0.00      PROA   
ATOM   1579 HG23 VAL P 104      98.828 -12.204  23.286  1.00  0.00      PROA   
ATOM   1580  C   VAL P 104      95.916 -13.331  19.841  1.00  1.00      PROA   
ATOM   1581  O   VAL P 104      94.766 -12.948  20.037  1.00  1.00      PROA   
ATOM   1582  N   GLU P 105      96.173 -14.506  19.253  1.00  1.00      PROA   
ATOM   1583  HN  GLU P 105      97.099 -14.699  18.937  1.00  1.00      PROA   
ATOM   1584  CA  GLU P 105      95.243 -15.610  19.142  1.00  1.00      PROA   
ATOM   1585  HA  GLU P 105      94.308 -15.359  19.620  1.00  1.00      PROA   
ATOM   1586  CB  GLU P 105      94.977 -15.978  17.653  1.00  1.00      PROA   
ATOM   1587  HB1 GLU P 105      95.858 -15.644  17.063  1.00  1.00      PROA   
ATOM   1588  HB2 GLU P 105      94.105 -15.380  17.313  1.00  1.00      PROA   
ATOM   1589  CG  GLU P 105      94.758 -17.491  17.359  1.00  1.00      PROA   
ATOM   1590  HG1 GLU P 105      93.948 -17.892  18.006  1.00  1.00      PROA   
ATOM   1591  HG2 GLU P 105      95.686 -18.069  17.555  1.00  1.00      PROA   
ATOM   1592  CD  GLU P 105      94.383 -17.744  15.927  1.00  1.00      PROA   
ATOM   1593  OE1 GLU P 105      95.116 -17.304  15.005  1.00  1.00      PROA   
ATOM   1594  OE2 GLU P 105      93.314 -18.356  15.674  1.00  1.00      PROA   
ATOM   1595  C   GLU P 105      95.784 -16.822  19.881  1.00  1.00      PROA   
ATOM   1596  O   GLU P 105      96.967 -17.144  19.766  1.00  1.00      PROA   
ATOM   1597  N   ILE P 106      94.926 -17.544  20.629  1.00  1.00      PROA   
ATOM   1598  HN  ILE P 106      94.003 -17.219  20.821  1.00  1.00      PROA   
ATOM   1599  CA  ILE P 106      95.247 -18.887  21.093  1.00  1.00      PROA   
ATOM   1600  HA  ILE P 106      96.258 -19.132  20.803  1.00  1.00      PROA   
ATOM   1601  CB  ILE P 106      95.193 -19.071  22.610  1.00  1.00      PROA   
ATOM   1602  HB  ILE P 106      95.600 -20.075  22.856  1.00  1.00      PROA   
ATOM   1603  CG2 ILE P 106      96.146 -18.041  23.257  1.00  1.00      PROA   
ATOM   1604 HG21 ILE P 106      95.767 -17.006  23.112  1.00  0.00      PROA   
ATOM   1605 HG22 ILE P 106      97.160 -18.115  22.810  1.00  0.00      PROA   
ATOM   1606 HG23 ILE P 106      96.228 -18.224  24.350  1.00  0.00      PROA   
ATOM   1607  CG1 ILE P 106      93.771 -18.976  23.213  1.00  1.00      PROA   
ATOM   1608 HG11 ILE P 106      93.082 -18.436  22.529  1.00  0.00      PROA   
ATOM   1609 HG12 ILE P 106      93.839 -18.350  24.128  1.00  0.00      PROA   
ATOM   1610  CD  ILE P 106      93.192 -20.343  23.601  1.00  1.00      PROA   
ATOM   1611  HD1 ILE P 106      93.873 -20.870  24.303  1.00  1.00      PROA   
ATOM   1612  HD2 ILE P 106      93.049 -20.984  22.705  1.00  1.00      PROA   
ATOM   1613  HD3 ILE P 106      92.208 -20.219  24.103  1.00  1.00      PROA   
ATOM   1614  C   ILE P 106      94.348 -19.886  20.372  1.00  1.00      PROA   
ATOM   1615  O   ILE P 106      93.137 -19.716  20.227  1.00  1.00      PROA   
ATOM   1616  N   LYS P 107      94.962 -20.944  19.833  1.00  1.00      PROA   
ATOM   1617  HN  LYS P 107      95.958 -20.976  19.862  1.00  1.00      PROA   
ATOM   1618  CA  LYS P 107      94.362 -21.963  19.007  1.00  1.00      PROA   
ATOM   1619  HA  LYS P 107      93.286 -21.913  19.084  1.00  1.00      PROA   
ATOM   1620  CB  LYS P 107      94.848 -21.743  17.544  1.00  1.00      PROA   
ATOM   1621  HB1 LYS P 107      95.941 -21.939  17.494  1.00  1.00      PROA   
ATOM   1622  HB2 LYS P 107      94.708 -20.663  17.324  1.00  1.00      PROA   
ATOM   1623  CG  LYS P 107      94.152 -22.566  16.450  1.00  1.00      PROA   
ATOM   1624  HG1 LYS P 107      93.093 -22.239  16.379  1.00  1.00      PROA   
ATOM   1625  HG2 LYS P 107      94.144 -23.634  16.756  1.00  1.00      PROA   
ATOM   1626  CD  LYS P 107      94.882 -22.465  15.085  1.00  1.00      PROA   
ATOM   1627  HD1 LYS P 107      94.370 -23.111  14.340  1.00  1.00      PROA   
ATOM   1628  HD2 LYS P 107      95.897 -22.893  15.229  1.00  1.00      PROA   
ATOM   1629  CE  LYS P 107      95.076 -21.052  14.496  1.00  1.00      PROA   
ATOM   1630  HE1 LYS P 107      95.671 -21.096  13.559  1.00  1.00      PROA   
ATOM   1631  HE2 LYS P 107      95.607 -20.394  15.217  1.00  1.00      PROA   
ATOM   1632  NZ  LYS P 107      93.776 -20.445  14.182  1.00  1.00      PROA   
ATOM   1633  HZ1 LYS P 107      93.030 -20.940  14.712  1.00  1.00      PROA   
ATOM   1634  HZ2 LYS P 107      93.530 -20.480  13.172  1.00  1.00      PROA   
ATOM   1635  HZ3 LYS P 107      93.746 -19.460  14.514  1.00  1.00      PROA   
ATOM   1636  C   LYS P 107      94.860 -23.299  19.553  1.00  1.00      PROA   
ATOM   1637  O   LYS P 107      96.065 -23.534  19.628  1.00  1.00      PROA   
ATOM   1638  N   ARG P 108      93.952 -24.204  19.974  1.00  1.00      PROA   
ATOM   1639  HN  ARG P 108      92.986 -24.040  19.789  1.00  1.00      PROA   
ATOM   1640  CA  ARG P 108      94.319 -25.425  20.683  1.00  1.00      PROA   
ATOM   1641  HA  ARG P 108      95.389 -25.436  20.830  1.00  1.00      PROA   
ATOM   1642  CB  ARG P 108      93.662 -25.468  22.108  1.00  1.00      PROA   
ATOM   1643  HB1 ARG P 108      93.662 -24.422  22.483  1.00  1.00      PROA   
ATOM   1644  HB2 ARG P 108      94.356 -26.025  22.773  1.00  1.00      PROA   
ATOM   1645  CG  ARG P 108      92.244 -26.064  22.335  1.00  1.00      PROA   
ATOM   1646  HG1 ARG P 108      91.978 -25.859  23.394  1.00  1.00      PROA   
ATOM   1647  HG2 ARG P 108      92.265 -27.170  22.231  1.00  1.00      PROA   
ATOM   1648  CD  ARG P 108      91.114 -25.524  21.454  1.00  1.00      PROA   
ATOM   1649  HD1 ARG P 108      91.306 -25.752  20.384  1.00  1.00      PROA   
ATOM   1650  HD2 ARG P 108      91.028 -24.423  21.576  1.00  1.00      PROA   
ATOM   1651  NE  ARG P 108      89.843 -26.164  21.935  1.00  1.00      PROA   
ATOM   1652  HE  ARG P 108      89.493 -25.935  22.843  1.00  1.00      PROA   
ATOM   1653  CZ  ARG P 108      88.847 -26.503  21.136  1.00  1.00      PROA   
ATOM   1654  NH1 ARG P 108      88.976 -26.806  19.877  1.00  1.00      PROA   
ATOM   1655 HH11 ARG P 108      89.900 -27.083  19.615  1.00  0.00      PROA   
ATOM   1656 HH12 ARG P 108      88.181 -27.258  19.471  1.00  0.00      PROA   
ATOM   1657  NH2 ARG P 108      87.643 -26.534  21.645  1.00  1.00      PROA   
ATOM   1658 HH21 ARG P 108      87.658 -26.236  22.599  1.00  0.00      PROA   
ATOM   1659 HH22 ARG P 108      86.963 -26.019  21.122  1.00  0.00      PROA   
ATOM   1660  C   ARG P 108      94.011 -26.635  19.802  1.00  1.00      PROA   
ATOM   1661  O   ARG P 108      93.905 -26.526  18.584  1.00  1.00      PROA   
ATOM   1662  N   THR P 109      93.917 -27.849  20.381  1.00  1.00      PROA   
ATOM   1663  HN  THR P 109      94.045 -27.912  21.368  1.00  1.00      PROA   
ATOM   1664  CA  THR P 109      93.454 -29.062  19.694  1.00  1.00      PROA   
ATOM   1665  HA  THR P 109      94.164 -29.220  18.895  1.00  1.00      PROA   
ATOM   1666  CB  THR P 109      93.508 -30.317  20.573  1.00  1.00      PROA   
ATOM   1667  HB  THR P 109      94.449 -30.277  21.162  1.00  1.00      PROA   
ATOM   1668  OG1 THR P 109      93.540 -31.503  19.789  1.00  1.00      PROA   
ATOM   1669  HG1 THR P 109      93.489 -32.236  20.407  1.00  1.00      PROA   
ATOM   1670  CG2 THR P 109      92.313 -30.416  21.533  1.00  1.00      PROA   
ATOM   1671 HG21 THR P 109      91.364 -30.594  20.982  1.00  0.00      PROA   
ATOM   1672 HG22 THR P 109      92.198 -29.482  22.123  1.00  0.00      PROA   
ATOM   1673 HG23 THR P 109      92.450 -31.259  22.243  1.00  0.00      PROA   
ATOM   1674  C   THR P 109      92.089 -28.948  19.002  1.00  1.00      PROA   
ATOM   1675  O   THR P 109      91.298 -28.038  19.247  1.00  1.00      PROA   
ATOM   1676  N   VAL P 110      91.788 -29.875  18.082  1.00  1.00      PROA   
ATOM   1677  HN  VAL P 110      92.419 -30.638  17.963  1.00  1.00      PROA   
ATOM   1678  CA  VAL P 110      90.534 -29.971  17.355  1.00  1.00      PROA   
ATOM   1679  HA  VAL P 110      90.369 -29.000  16.911  1.00  1.00      PROA   
ATOM   1680  CB  VAL P 110      90.617 -30.977  16.206  1.00  1.00      PROA   
ATOM   1681  HB  VAL P 110      89.664 -30.973  15.635  1.00  1.00      PROA   
ATOM   1682  CG1 VAL P 110      91.740 -30.538  15.246  1.00  1.00      PROA   
ATOM   1683 HG11 VAL P 110      92.738 -30.629  15.727  1.00  0.00      PROA   
ATOM   1684 HG12 VAL P 110      91.594 -29.481  14.936  1.00  0.00      PROA   
ATOM   1685 HG13 VAL P 110      91.738 -31.182  14.341  1.00  0.00      PROA   
ATOM   1686  CG2 VAL P 110      90.874 -32.408  16.723  1.00  1.00      PROA   
ATOM   1687 HG21 VAL P 110      90.051 -32.753  17.385  1.00  0.00      PROA   
ATOM   1688 HG22 VAL P 110      91.826 -32.466  17.293  1.00  0.00      PROA   
ATOM   1689 HG23 VAL P 110      90.943 -33.116  15.869  1.00  0.00      PROA   
ATOM   1690  C   VAL P 110      89.299 -30.249  18.218  1.00  1.00      PROA   
ATOM   1691  O   VAL P 110      89.355 -30.944  19.228  1.00  1.00      PROA   
ATOM   1692  N   ALA P 111      88.130 -29.718  17.807  1.00  1.00      PROA   
ATOM   1693  HN  ALA P 111      88.101 -29.132  17.000  1.00  1.00      PROA   
ATOM   1694  CA  ALA P 111      86.854 -30.039  18.420  1.00  1.00      PROA   
ATOM   1695  HA  ALA P 111      86.759 -31.115  18.455  1.00  1.00      PROA   
ATOM   1696  CB  ALA P 111      86.683 -29.458  19.843  1.00  1.00      PROA   
ATOM   1697  HB1 ALA P 111      85.742 -29.826  20.305  1.00  1.00      PROA   
ATOM   1698  HB2 ALA P 111      86.649 -28.348  19.826  1.00  1.00      PROA   
ATOM   1699  HB3 ALA P 111      87.524 -29.774  20.497  1.00  1.00      PROA   
ATOM   1700  C   ALA P 111      85.745 -29.493  17.535  1.00  1.00      PROA   
ATOM   1701  O   ALA P 111      85.586 -28.282  17.386  1.00  1.00      PROA   
ATOM   1702  N   ALA P 112      84.977 -30.382  16.887  1.00  1.00      PROA   
ATOM   1703  HN  ALA P 112      85.056 -31.365  17.032  1.00  1.00      PROA   
ATOM   1704  CA  ALA P 112      83.995 -30.016  15.896  1.00  1.00      PROA   
ATOM   1705  HA  ALA P 112      83.455 -29.149  16.247  1.00  1.00      PROA   
ATOM   1706  CB  ALA P 112      84.735 -29.753  14.562  1.00  1.00      PROA   
ATOM   1707  HB1 ALA P 112      84.041 -29.466  13.743  1.00  1.00      PROA   
ATOM   1708  HB2 ALA P 112      85.306 -30.657  14.258  1.00  1.00      PROA   
ATOM   1709  HB3 ALA P 112      85.456 -28.919  14.694  1.00  1.00      PROA   
ATOM   1710  C   ALA P 112      82.997 -31.169  15.822  1.00  1.00      PROA   
ATOM   1711  O   ALA P 112      83.412 -32.262  16.215  1.00  1.00      PROA   
ATOM   1712  N   PRO P 113      81.719 -31.020  15.415  1.00  1.00      PROA   
ATOM   1713  CD  PRO P 113      80.970 -32.264  15.157  1.00  1.00      PROA   
ATOM   1714  HD1 PRO P 113      79.949 -32.145  15.578  1.00  1.00      PROA   
ATOM   1715  HD2 PRO P 113      81.402 -33.187  15.599  1.00  1.00      PROA   
ATOM   1716  CA  PRO P 113      81.373 -30.076  14.355  1.00  1.00      PROA   
ATOM   1717  HA  PRO P 113      81.993 -29.191  14.339  1.00  1.00      PROA   
ATOM   1718  CB  PRO P 113      81.515 -31.009  13.144  1.00  1.00      PROA   
ATOM   1719  HB1 PRO P 113      82.593 -31.165  12.929  1.00  1.00      PROA   
ATOM   1720  HB2 PRO P 113      81.032 -30.612  12.225  1.00  1.00      PROA   
ATOM   1721  CG  PRO P 113      80.908 -32.347  13.622  1.00  1.00      PROA   
ATOM   1722  HG1 PRO P 113      79.852 -32.440  13.288  1.00  1.00      PROA   
ATOM   1723  HG2 PRO P 113      81.494 -33.208  13.235  1.00  1.00      PROA   
ATOM   1724  C   PRO P 113      79.934 -29.582  14.513  1.00  1.00      PROA   
ATOM   1725  O   PRO P 113      79.110 -29.725  13.608  1.00  1.00      PROA   
ATOM   1726  N   SER P 114      79.604 -28.990  15.674  1.00  1.00      PROA   
ATOM   1727  HN  SER P 114      80.288 -28.894  16.394  1.00  1.00      PROA   
ATOM   1728  CA  SER P 114      78.248 -28.721  16.144  1.00  1.00      PROA   
ATOM   1729  HA  SER P 114      77.757 -29.674  16.278  1.00  1.00      PROA   
ATOM   1730  CB  SER P 114      78.326 -28.009  17.522  1.00  1.00      PROA   
ATOM   1731  HB1 SER P 114      77.326 -27.982  18.004  1.00  1.00      PROA   
ATOM   1732  HB2 SER P 114      78.689 -26.965  17.407  1.00  1.00      PROA   
ATOM   1733  OG  SER P 114      79.244 -28.718  18.358  1.00  1.00      PROA   
ATOM   1734  HG1 SER P 114      79.569 -28.123  19.038  1.00  1.00      PROA   
ATOM   1735  C   SER P 114      77.369 -27.885  15.220  1.00  1.00      PROA   
ATOM   1736  O   SER P 114      76.242 -28.277  14.913  1.00  1.00      PROA   
ATOM   1737  N   VAL P 115      77.908 -26.764  14.695  1.00  1.00      PROA   
ATOM   1738  HN  VAL P 115      78.833 -26.533  14.987  1.00  1.00      PROA   
ATOM   1739  CA  VAL P 115      77.338 -25.814  13.732  1.00  1.00      PROA   
ATOM   1740  HA  VAL P 115      77.650 -24.846  14.093  1.00  1.00      PROA   
ATOM   1741  CB  VAL P 115      78.004 -25.959  12.362  1.00  1.00      PROA   
ATOM   1742  HB  VAL P 115      77.779 -26.965  11.948  1.00  1.00      PROA   
ATOM   1743  CG1 VAL P 115      77.497 -24.879  11.384  1.00  1.00      PROA   
ATOM   1744 HG11 VAL P 115      77.592 -23.867  11.835  1.00  0.00      PROA   
ATOM   1745 HG12 VAL P 115      76.431 -25.029  11.108  1.00  0.00      PROA   
ATOM   1746 HG13 VAL P 115      78.091 -24.901  10.446  1.00  0.00      PROA   
ATOM   1747  CG2 VAL P 115      79.539 -25.845  12.511  1.00  1.00      PROA   
ATOM   1748 HG21 VAL P 115      79.957 -26.691  13.097  1.00  0.00      PROA   
ATOM   1749 HG22 VAL P 115      79.828 -24.894  13.006  1.00  0.00      PROA   
ATOM   1750 HG23 VAL P 115      80.018 -25.868  11.509  1.00  0.00      PROA   
ATOM   1751  C   VAL P 115      75.803 -25.702  13.638  1.00  1.00      PROA   
ATOM   1752  O   VAL P 115      75.127 -26.345  12.831  1.00  1.00      PROA   
ATOM   1753  N   PHE P 116      75.201 -24.891  14.520  1.00  1.00      PROA   
ATOM   1754  HN  PHE P 116      75.767 -24.333  15.122  1.00  1.00      PROA   
ATOM   1755  CA  PHE P 116      73.772 -24.639  14.618  1.00  1.00      PROA   
ATOM   1756  HA  PHE P 116      73.288 -25.604  14.644  1.00  1.00      PROA   
ATOM   1757  CB  PHE P 116      73.428 -23.889  15.931  1.00  1.00      PROA   
ATOM   1758  HB1 PHE P 116      72.332 -23.863  16.110  1.00  1.00      PROA   
ATOM   1759  HB2 PHE P 116      73.812 -22.847  15.903  1.00  1.00      PROA   
ATOM   1760  CG  PHE P 116      74.078 -24.605  17.085  1.00  1.00      PROA   
ATOM   1761  CD1 PHE P 116      73.609 -25.867  17.482  1.00  1.00      PROA   
ATOM   1762  HD1 PHE P 116      72.761 -26.306  16.977  1.00  1.00      PROA   
ATOM   1763  CE1 PHE P 116      74.234 -26.566  18.522  1.00  1.00      PROA   
ATOM   1764  HE1 PHE P 116      73.861 -27.534  18.824  1.00  1.00      PROA   
ATOM   1765  CZ  PHE P 116      75.332 -26.002  19.182  1.00  1.00      PROA   
ATOM   1766  HZ  PHE P 116      75.802 -26.536  19.995  1.00  1.00      PROA   
ATOM   1767  CD2 PHE P 116      75.179 -24.045  17.759  1.00  1.00      PROA   
ATOM   1768  HD2 PHE P 116      75.550 -23.075  17.463  1.00  1.00      PROA   
ATOM   1769  CE2 PHE P 116      75.807 -24.741  18.800  1.00  1.00      PROA   
ATOM   1770  HE2 PHE P 116      76.650 -24.306  19.316  1.00  1.00      PROA   
ATOM   1771  C   PHE P 116      73.209 -23.911  13.398  1.00  1.00      PROA   
ATOM   1772  O   PHE P 116      73.907 -23.155  12.726  1.00  1.00      PROA   
ATOM   1773  N   ILE P 117      71.934 -24.126  13.033  1.00  1.00      PROA   
ATOM   1774  HN  ILE P 117      71.303 -24.663  13.588  1.00  1.00      PROA   
ATOM   1775  CA  ILE P 117      71.429 -23.539  11.798  1.00  1.00      PROA   
ATOM   1776  HA  ILE P 117      71.906 -22.580  11.660  1.00  1.00      PROA   
ATOM   1777  CB  ILE P 117      71.753 -24.398  10.576  1.00  1.00      PROA   
ATOM   1778  HB  ILE P 117      72.814 -24.711  10.685  1.00  1.00      PROA   
ATOM   1779  CG2 ILE P 117      70.886 -25.676  10.522  1.00  1.00      PROA   
ATOM   1780 HG21 ILE P 117      69.822 -25.425  10.320  1.00  0.00      PROA   
ATOM   1781 HG22 ILE P 117      70.938 -26.230  11.483  1.00  0.00      PROA   
ATOM   1782 HG23 ILE P 117      71.233 -26.346   9.707  1.00  0.00      PROA   
ATOM   1783  CG1 ILE P 117      71.670 -23.577   9.270  1.00  1.00      PROA   
ATOM   1784 HG11 ILE P 117      72.054 -22.551   9.453  1.00  0.00      PROA   
ATOM   1785 HG12 ILE P 117      70.609 -23.481   8.954  1.00  0.00      PROA   
ATOM   1786  CD  ILE P 117      72.509 -24.201   8.153  1.00  1.00      PROA   
ATOM   1787  HD1 ILE P 117      72.122 -25.208   7.889  1.00  1.00      PROA   
ATOM   1788  HD2 ILE P 117      73.566 -24.310   8.477  1.00  1.00      PROA   
ATOM   1789  HD3 ILE P 117      72.485 -23.569   7.240  1.00  1.00      PROA   
ATOM   1790  C   ILE P 117      69.954 -23.212  11.909  1.00  1.00      PROA   
ATOM   1791  O   ILE P 117      69.189 -23.895  12.587  1.00  1.00      PROA   
ATOM   1792  N   PHE P 118      69.532 -22.099  11.284  1.00  1.00      PROA   
ATOM   1793  HN  PHE P 118      70.144 -21.560  10.711  1.00  1.00      PROA   
ATOM   1794  CA  PHE P 118      68.250 -21.480  11.535  1.00  1.00      PROA   
ATOM   1795  HA  PHE P 118      67.744 -21.971  12.352  1.00  1.00      PROA   
ATOM   1796  CB  PHE P 118      68.426 -19.984  11.938  1.00  1.00      PROA   
ATOM   1797  HB1 PHE P 118      67.429 -19.494  11.978  1.00  1.00      PROA   
ATOM   1798  HB2 PHE P 118      69.030 -19.463  11.164  1.00  1.00      PROA   
ATOM   1799  CG  PHE P 118      69.115 -19.771  13.273  1.00  1.00      PROA   
ATOM   1800  CD1 PHE P 118      68.460 -19.029  14.272  1.00  1.00      PROA   
ATOM   1801  HD1 PHE P 118      67.454 -18.674  14.105  1.00  1.00      PROA   
ATOM   1802  CE1 PHE P 118      69.096 -18.732  15.482  1.00  1.00      PROA   
ATOM   1803  HE1 PHE P 118      68.577 -18.158  16.235  1.00  1.00      PROA   
ATOM   1804  CZ  PHE P 118      70.388 -19.207  15.732  1.00  1.00      PROA   
ATOM   1805  HZ  PHE P 118      70.864 -19.001  16.679  1.00  1.00      PROA   
ATOM   1806  CD2 PHE P 118      70.443 -20.178  13.520  1.00  1.00      PROA   
ATOM   1807  HD2 PHE P 118      71.016 -20.672  12.749  1.00  1.00      PROA   
ATOM   1808  CE2 PHE P 118      71.066 -19.927  14.747  1.00  1.00      PROA   
ATOM   1809  HE2 PHE P 118      72.075 -20.270  14.924  1.00  1.00      PROA   
ATOM   1810  C   PHE P 118      67.389 -21.537  10.274  1.00  1.00      PROA   
ATOM   1811  O   PHE P 118      67.676 -20.794   9.332  1.00  1.00      PROA   
ATOM   1812  N   PRO P 119      66.342 -22.357  10.156  1.00  1.00      PROA   
ATOM   1813  CD  PRO P 119      65.939 -23.357  11.153  1.00  1.00      PROA   
ATOM   1814  HD1 PRO P 119      65.927 -22.930  12.179  1.00  1.00      PROA   
ATOM   1815  HD2 PRO P 119      66.637 -24.220  11.104  1.00  1.00      PROA   
ATOM   1816  CA  PRO P 119      65.319 -22.164   9.136  1.00  1.00      PROA   
ATOM   1817  HA  PRO P 119      65.811 -22.155   8.174  1.00  1.00      PROA   
ATOM   1818  CB  PRO P 119      64.418 -23.402   9.282  1.00  1.00      PROA   
ATOM   1819  HB1 PRO P 119      64.843 -24.232   8.677  1.00  1.00      PROA   
ATOM   1820  HB2 PRO P 119      63.371 -23.226   8.953  1.00  1.00      PROA   
ATOM   1821  CG  PRO P 119      64.516 -23.768  10.765  1.00  1.00      PROA   
ATOM   1822  HG1 PRO P 119      63.788 -23.151  11.334  1.00  1.00      PROA   
ATOM   1823  HG2 PRO P 119      64.319 -24.842  10.969  1.00  1.00      PROA   
ATOM   1824  C   PRO P 119      64.558 -20.840   9.310  1.00  1.00      PROA   
ATOM   1825  O   PRO P 119      64.286 -20.485  10.458  1.00  1.00      PROA   
ATOM   1826  N   PRO P 120      64.171 -20.101   8.274  1.00  1.00      PROA   
ATOM   1827  CD  PRO P 120      65.013 -19.947   7.080  1.00  1.00      PROA   
ATOM   1828  HD1 PRO P 120      64.520 -20.463   6.229  1.00  1.00      PROA   
ATOM   1829  HD2 PRO P 120      66.049 -20.324   7.210  1.00  1.00      PROA   
ATOM   1830  CA  PRO P 120      63.301 -18.941   8.476  1.00  1.00      PROA   
ATOM   1831  HA  PRO P 120      63.513 -18.457   9.418  1.00  1.00      PROA   
ATOM   1832  CB  PRO P 120      63.652 -18.024   7.279  1.00  1.00      PROA   
ATOM   1833  HB1 PRO P 120      63.629 -16.950   7.561  1.00  1.00      PROA   
ATOM   1834  HB2 PRO P 120      62.980 -18.186   6.410  1.00  1.00      PROA   
ATOM   1835  CG  PRO P 120      65.055 -18.442   6.856  1.00  1.00      PROA   
ATOM   1836  HG1 PRO P 120      65.290 -18.158   5.808  1.00  1.00      PROA   
ATOM   1837  HG2 PRO P 120      65.807 -17.976   7.528  1.00  1.00      PROA   
ATOM   1838  C   PRO P 120      61.824 -19.342   8.449  1.00  1.00      PROA   
ATOM   1839  O   PRO P 120      61.484 -20.486   8.744  1.00  1.00      PROA   
ATOM   1840  N   SER P 121      60.925 -18.411   8.087  1.00  1.00      PROA   
ATOM   1841  HN  SER P 121      61.264 -17.533   7.758  1.00  1.00      PROA   
ATOM   1842  CA  SER P 121      59.478 -18.609   8.003  1.00  1.00      PROA   
ATOM   1843  HA  SER P 121      59.263 -19.637   7.750  1.00  1.00      PROA   
ATOM   1844  CB  SER P 121      58.786 -18.231   9.349  1.00  1.00      PROA   
ATOM   1845  HB1 SER P 121      59.134 -17.230   9.683  1.00  1.00      PROA   
ATOM   1846  HB2 SER P 121      59.120 -18.969  10.110  1.00  1.00      PROA   
ATOM   1847  OG  SER P 121      57.359 -18.255   9.269  1.00  1.00      PROA   
ATOM   1848  HG1 SER P 121      57.003 -18.179  10.157  1.00  1.00      PROA   
ATOM   1849  C   SER P 121      58.984 -17.770   6.831  1.00  1.00      PROA   
ATOM   1850  O   SER P 121      59.108 -18.173   5.675  1.00  1.00      PROA   
ATOM   1851  N   ASP P 122      58.570 -16.513   7.115  1.00  1.00      PROA   
ATOM   1852  HN  ASP P 122      58.082 -16.349   7.969  1.00  1.00      PROA   
ATOM   1853  CA  ASP P 122      59.183 -15.357   6.477  1.00  1.00      PROA   
ATOM   1854  HA  ASP P 122      59.439 -15.638   5.466  1.00  1.00      PROA   
ATOM   1855  CB  ASP P 122      58.232 -14.123   6.411  1.00  1.00      PROA   
ATOM   1856  HB1 ASP P 122      58.796 -13.177   6.562  1.00  1.00      PROA   
ATOM   1857  HB2 ASP P 122      57.424 -14.198   7.170  1.00  1.00      PROA   
ATOM   1858  CG  ASP P 122      57.564 -13.987   5.054  1.00  1.00      PROA   
ATOM   1859  OD1 ASP P 122      56.391 -13.533   4.985  1.00  1.00      PROA   
ATOM   1860  OD2 ASP P 122      58.250 -14.164   4.015  1.00  1.00      PROA   
ATOM   1861  C   ASP P 122      60.562 -15.208   7.164  1.00  1.00      PROA   
ATOM   1862  O   ASP P 122      61.477 -15.909   6.750  1.00  1.00      PROA   
ATOM   1863  N   GLU P 123      60.903 -14.443   8.223  1.00  1.00      PROA   
ATOM   1864  HN  GLU P 123      61.830 -14.645   8.529  1.00  1.00      PROA   
ATOM   1865  CA  GLU P 123      60.395 -13.257   8.882  1.00  1.00      PROA   
ATOM   1866  HA  GLU P 123      61.068 -13.183   9.724  1.00  1.00      PROA   
ATOM   1867  CB  GLU P 123      59.060 -13.461   9.654  1.00  1.00      PROA   
ATOM   1868  HB1 GLU P 123      58.358 -14.028   9.006  1.00  1.00      PROA   
ATOM   1869  HB2 GLU P 123      58.577 -12.484   9.873  1.00  1.00      PROA   
ATOM   1870  CG  GLU P 123      59.229 -14.271  10.975  1.00  1.00      PROA   
ATOM   1871  HG1 GLU P 123      60.112 -14.943  10.918  1.00  1.00      PROA   
ATOM   1872  HG2 GLU P 123      58.325 -14.895  11.141  1.00  1.00      PROA   
ATOM   1873  CD  GLU P 123      59.387 -13.374  12.189  1.00  1.00      PROA   
ATOM   1874  OE1 GLU P 123      58.507 -13.368  13.087  1.00  1.00      PROA   
ATOM   1875  OE2 GLU P 123      60.363 -12.592  12.251  1.00  1.00      PROA   
ATOM   1876  C   GLU P 123      60.673 -11.858   8.273  1.00  1.00      PROA   
ATOM   1877  O   GLU P 123      60.084 -10.874   8.713  1.00  1.00      PROA   
ATOM   1878  N   GLN P 124      61.609 -11.621   7.313  1.00  1.00      PROA   
ATOM   1879  HN  GLN P 124      61.732 -10.654   7.105  1.00  1.00      PROA   
ATOM   1880  CA  GLN P 124      62.154 -12.514   6.302  1.00  1.00      PROA   
ATOM   1881  HA  GLN P 124      61.360 -13.196   6.038  1.00  1.00      PROA   
ATOM   1882  CB  GLN P 124      63.427 -13.339   6.673  1.00  1.00      PROA   
ATOM   1883  HB1 GLN P 124      63.628 -14.092   5.881  1.00  1.00      PROA   
ATOM   1884  HB2 GLN P 124      63.211 -13.934   7.586  1.00  1.00      PROA   
ATOM   1885  CG  GLN P 124      64.718 -12.561   6.977  1.00  1.00      PROA   
ATOM   1886  HG1 GLN P 124      64.527 -11.876   7.830  1.00  1.00      PROA   
ATOM   1887  HG2 GLN P 124      65.037 -11.978   6.087  1.00  1.00      PROA   
ATOM   1888  CD  GLN P 124      65.829 -13.550   7.340  1.00  1.00      PROA   
ATOM   1889  OE1 GLN P 124      65.752 -14.755   7.095  1.00  1.00      PROA   
ATOM   1890  NE2 GLN P 124      66.928 -13.054   7.946  1.00  1.00      PROA   
ATOM   1891 HE21 GLN P 124      67.638 -13.719   8.179  1.00  0.00      PROA   
ATOM   1892 HE22 GLN P 124      66.909 -12.149   8.370  1.00  0.00      PROA   
ATOM   1893  C   GLN P 124      62.347 -11.797   4.988  1.00  1.00      PROA   
ATOM   1894  O   GLN P 124      62.053 -10.616   4.831  1.00  1.00      PROA   
ATOM   1895  N   LEU P 125      62.772 -12.565   3.978  1.00  1.00      PROA   
ATOM   1896  HN  LEU P 125      63.390 -13.328   4.147  1.00  1.00      PROA   
ATOM   1897  CA  LEU P 125      61.923 -12.740   2.825  1.00  1.00      PROA   
ATOM   1898  HA  LEU P 125      61.096 -12.049   2.896  1.00  1.00      PROA   
ATOM   1899  CB  LEU P 125      61.319 -14.176   2.867  1.00  1.00      PROA   
ATOM   1900  HB1 LEU P 125      60.437 -14.214   2.191  1.00  1.00      PROA   
ATOM   1901  HB2 LEU P 125      60.912 -14.336   3.888  1.00  1.00      PROA   
ATOM   1902  CG  LEU P 125      62.209 -15.395   2.517  1.00  1.00      PROA   
ATOM   1903  HG  LEU P 125      62.565 -15.291   1.469  1.00  1.00      PROA   
ATOM   1904  CD1 LEU P 125      63.439 -15.585   3.415  1.00  1.00      PROA   
ATOM   1905 HD11 LEU P 125      63.135 -15.679   4.479  1.00  0.00      PROA   
ATOM   1906 HD12 LEU P 125      64.156 -14.743   3.307  1.00  0.00      PROA   
ATOM   1907 HD13 LEU P 125      63.984 -16.513   3.138  1.00  0.00      PROA   
ATOM   1908  CD2 LEU P 125      61.341 -16.658   2.609  1.00  1.00      PROA   
ATOM   1909 HD21 LEU P 125      60.398 -16.528   2.036  1.00  0.00      PROA   
ATOM   1910 HD22 LEU P 125      61.062 -16.849   3.668  1.00  0.00      PROA   
ATOM   1911 HD23 LEU P 125      61.882 -17.546   2.219  1.00  0.00      PROA   
ATOM   1912  C   LEU P 125      62.666 -12.462   1.528  1.00  1.00      PROA   
ATOM   1913  O   LEU P 125      63.809 -12.857   1.336  1.00  1.00      PROA   
ATOM   1914  N   LYS P 126      62.099 -11.769   0.522  1.00  1.00      PROA   
ATOM   1915  HN  LYS P 126      62.683 -11.690  -0.283  1.00  1.00      PROA   
ATOM   1916  CA  LYS P 126      60.894 -10.956   0.496  1.00  1.00      PROA   
ATOM   1917  HA  LYS P 126      60.913 -10.432  -0.448  1.00  1.00      PROA   
ATOM   1918  CB  LYS P 126      59.636 -11.860   0.454  1.00  1.00      PROA   
ATOM   1919  HB1 LYS P 126      59.602 -12.448   1.396  1.00  1.00      PROA   
ATOM   1920  HB2 LYS P 126      59.761 -12.569  -0.392  1.00  1.00      PROA   
ATOM   1921  CG  LYS P 126      58.270 -11.186   0.278  1.00  1.00      PROA   
ATOM   1922  HG1 LYS P 126      58.301 -10.519  -0.610  1.00  1.00      PROA   
ATOM   1923  HG2 LYS P 126      58.017 -10.554   1.156  1.00  1.00      PROA   
ATOM   1924  CD  LYS P 126      57.168 -12.241   0.062  1.00  1.00      PROA   
ATOM   1925  HD1 LYS P 126      57.401 -12.799  -0.870  1.00  1.00      PROA   
ATOM   1926  HD2 LYS P 126      56.211 -11.707  -0.121  1.00  1.00      PROA   
ATOM   1927  CE  LYS P 126      56.989 -13.289   1.183  1.00  1.00      PROA   
ATOM   1928  HE1 LYS P 126      57.928 -13.851   1.377  1.00  1.00      PROA   
ATOM   1929  HE2 LYS P 126      56.208 -14.026   0.896  1.00  1.00      PROA   
ATOM   1930  NZ  LYS P 126      56.564 -12.639   2.432  1.00  1.00      PROA   
ATOM   1931  HZ1 LYS P 126      55.590 -12.292   2.322  1.00  1.00      PROA   
ATOM   1932  HZ2 LYS P 126      57.203 -11.856   2.680  1.00  1.00      PROA   
ATOM   1933  HZ3 LYS P 126      56.612 -13.290   3.242  1.00  1.00      PROA   
ATOM   1934  C   LYS P 126      60.828  -9.845   1.550  1.00  1.00      PROA   
ATOM   1935  O   LYS P 126      59.971  -9.871   2.424  1.00  1.00      PROA   
ATOM   1936  N   SER P 127      61.695  -8.811   1.560  1.00  1.00      PROA   
ATOM   1937  HN  SER P 127      61.554  -8.208   2.340  1.00  1.00      PROA   
ATOM   1938  CA  SER P 127      62.718  -8.317   0.628  1.00  1.00      PROA   
ATOM   1939  HA  SER P 127      62.175  -7.736  -0.102  1.00  1.00      PROA   
ATOM   1940  CB  SER P 127      63.671  -7.325   1.350  1.00  1.00      PROA   
ATOM   1941  HB1 SER P 127      64.441  -6.932   0.652  1.00  1.00      PROA   
ATOM   1942  HB2 SER P 127      64.178  -7.833   2.198  1.00  1.00      PROA   
ATOM   1943  OG  SER P 127      62.911  -6.225   1.847  1.00  1.00      PROA   
ATOM   1944  HG1 SER P 127      63.516  -5.566   2.195  1.00  1.00      PROA   
ATOM   1945  C   SER P 127      63.563  -9.271  -0.206  1.00  1.00      PROA   
ATOM   1946  O   SER P 127      63.246  -9.560  -1.359  1.00  1.00      PROA   
ATOM   1947  N   GLY P 128      64.656  -9.836   0.341  1.00  1.00      PROA   
ATOM   1948  HN  GLY P 128      64.923  -9.671   1.288  1.00  1.00      PROA   
ATOM   1949  CA  GLY P 128      65.553 -10.662  -0.467  1.00  1.00      PROA   
ATOM   1950  HA1 GLY P 128      65.003 -11.508  -0.852  1.00  1.00      PROA   
ATOM   1951  HA2 GLY P 128      66.003 -10.043  -1.229  1.00  1.00      PROA   
ATOM   1952  C   GLY P 128      66.671 -11.217   0.353  1.00  1.00      PROA   
ATOM   1953  O   GLY P 128      67.819 -11.242  -0.075  1.00  1.00      PROA   
ATOM   1954  N   THR P 129      66.380 -11.595   1.596  1.00  1.00      PROA   
ATOM   1955  HN  THR P 129      65.440 -11.767   1.880  1.00  1.00      PROA   
ATOM   1956  CA  THR P 129      67.386 -11.634   2.642  1.00  1.00      PROA   
ATOM   1957  HA  THR P 129      68.343 -11.859   2.194  1.00  1.00      PROA   
ATOM   1958  CB  THR P 129      67.531 -10.319   3.421  1.00  1.00      PROA   
ATOM   1959  HB  THR P 129      67.712 -10.482   4.505  1.00  1.00      PROA   
ATOM   1960  OG1 THR P 129      66.399  -9.471   3.250  1.00  1.00      PROA   
ATOM   1961  HG1 THR P 129      66.524  -8.766   3.889  1.00  1.00      PROA   
ATOM   1962  CG2 THR P 129      68.728  -9.547   2.850  1.00  1.00      PROA   
ATOM   1963 HG21 THR P 129      68.580  -9.343   1.768  1.00  0.00      PROA   
ATOM   1964 HG22 THR P 129      69.660 -10.140   2.967  1.00  0.00      PROA   
ATOM   1965 HG23 THR P 129      68.863  -8.574   3.370  1.00  0.00      PROA   
ATOM   1966  C   THR P 129      67.137 -12.770   3.601  1.00  1.00      PROA   
ATOM   1967  O   THR P 129      66.013 -13.055   4.003  1.00  1.00      PROA   
ATOM   1968  N   ALA P 130      68.233 -13.442   3.974  1.00  1.00      PROA   
ATOM   1969  HN  ALA P 130      69.138 -13.163   3.663  1.00  1.00      PROA   
ATOM   1970  CA  ALA P 130      68.303 -14.588   4.842  1.00  1.00      PROA   
ATOM   1971  HA  ALA P 130      67.698 -14.408   5.718  1.00  1.00      PROA   
ATOM   1972  CB  ALA P 130      67.822 -15.847   4.100  1.00  1.00      PROA   
ATOM   1973  HB1 ALA P 130      67.746 -16.709   4.796  1.00  1.00      PROA   
ATOM   1974  HB2 ALA P 130      68.495 -16.096   3.251  1.00  1.00      PROA   
ATOM   1975  HB3 ALA P 130      66.804 -15.672   3.692  1.00  1.00      PROA   
ATOM   1976  C   ALA P 130      69.768 -14.568   5.276  1.00  1.00      PROA   
ATOM   1977  O   ALA P 130      70.491 -13.673   4.843  1.00  1.00      PROA   
ATOM   1978  N   VAL P 131      70.321 -15.411   6.159  1.00  1.00      PROA   
ATOM   1979  HN  VAL P 131      71.216 -15.108   6.476  1.00  1.00      PROA   
ATOM   1980  CA  VAL P 131      69.890 -16.638   6.807  1.00  1.00      PROA   
ATOM   1981  HA  VAL P 131      68.812 -16.708   6.797  1.00  1.00      PROA   
ATOM   1982  CB  VAL P 131      70.571 -17.886   6.194  1.00  1.00      PROA   
ATOM   1983  HB  VAL P 131      70.275 -18.797   6.756  1.00  1.00      PROA   
ATOM   1984  CG1 VAL P 131      70.144 -18.110   4.732  1.00  1.00      PROA   
ATOM   1985 HG11 VAL P 131      70.372 -17.217   4.111  1.00  0.00      PROA   
ATOM   1986 HG12 VAL P 131      69.059 -18.341   4.665  1.00  0.00      PROA   
ATOM   1987 HG13 VAL P 131      70.702 -18.968   4.300  1.00  0.00      PROA   
ATOM   1988  CG2 VAL P 131      72.108 -17.758   6.221  1.00  1.00      PROA   
ATOM   1989 HG21 VAL P 131      72.520 -17.723   7.252  1.00  0.00      PROA   
ATOM   1990 HG22 VAL P 131      72.444 -16.845   5.686  1.00  0.00      PROA   
ATOM   1991 HG23 VAL P 131      72.561 -18.626   5.695  1.00  0.00      PROA   
ATOM   1992  C   VAL P 131      70.358 -16.463   8.254  1.00  1.00      PROA   
ATOM   1993  O   VAL P 131      70.637 -15.345   8.668  1.00  1.00      PROA   
ATOM   1994  N   VAL P 132      70.484 -17.544   9.059  1.00  1.00      PROA   
ATOM   1995  HN  VAL P 132      70.039 -18.405   8.825  1.00  1.00      PROA   
ATOM   1996  CA  VAL P 132      71.569 -17.630  10.038  1.00  1.00      PROA   
ATOM   1997  HA  VAL P 132      72.375 -16.992   9.707  1.00  1.00      PROA   
ATOM   1998  CB  VAL P 132      71.248 -17.225  11.494  1.00  1.00      PROA   
ATOM   1999  HB  VAL P 132      70.338 -17.763  11.834  1.00  1.00      PROA   
ATOM   2000  CG1 VAL P 132      72.421 -17.550  12.449  1.00  1.00      PROA   
ATOM   2001 HG11 VAL P 132      73.354 -17.063  12.092  1.00  0.00      PROA   
ATOM   2002 HG12 VAL P 132      72.595 -18.643  12.548  1.00  0.00      PROA   
ATOM   2003 HG13 VAL P 132      72.192 -17.158  13.463  1.00  0.00      PROA   
ATOM   2004  CG2 VAL P 132      70.988 -15.713  11.609  1.00  1.00      PROA   
ATOM   2005 HG21 VAL P 132      70.094 -15.424  11.015  1.00  0.00      PROA   
ATOM   2006 HG22 VAL P 132      71.855 -15.136  11.222  1.00  0.00      PROA   
ATOM   2007 HG23 VAL P 132      70.809 -15.421  12.666  1.00  0.00      PROA   
ATOM   2008  C   VAL P 132      72.115 -19.057  10.011  1.00  1.00      PROA   
ATOM   2009  O   VAL P 132      71.390 -20.044  10.143  1.00  1.00      PROA   
ATOM   2010  N   CYS P 133      73.444 -19.209   9.862  1.00  1.00      PROA   
ATOM   2011  HN  CYS P 133      73.993 -18.405   9.648  1.00  1.00      PROA   
ATOM   2012  CA  CYS P 133      74.158 -20.431  10.210  1.00  1.00      PROA   
ATOM   2013  HA  CYS P 133      73.483 -21.181  10.594  1.00  1.00      PROA   
ATOM   2014  CB  CYS P 133      74.959 -21.004   9.000  1.00  1.00      PROA   
ATOM   2015  HB1 CYS P 133      75.620 -20.207   8.598  1.00  1.00      PROA   
ATOM   2016  HB2 CYS P 133      74.213 -21.248   8.214  1.00  1.00      PROA   
ATOM   2017  SG  CYS P 133      75.968 -22.492   9.316  1.00  1.00      PROA   
ATOM   2018  C   CYS P 133      75.089 -20.031  11.334  1.00  1.00      PROA   
ATOM   2019  O   CYS P 133      75.847 -19.079  11.206  1.00  1.00      PROA   
ATOM   2020  N   LEU P 134      75.054 -20.702  12.489  1.00  1.00      PROA   
ATOM   2021  HN  LEU P 134      74.517 -21.536  12.586  1.00  1.00      PROA   
ATOM   2022  CA  LEU P 134      75.897 -20.340  13.609  1.00  1.00      PROA   
ATOM   2023  HA  LEU P 134      76.399 -19.401  13.428  1.00  1.00      PROA   
ATOM   2024  CB  LEU P 134      75.070 -20.170  14.906  1.00  1.00      PROA   
ATOM   2025  HB1 LEU P 134      74.392 -21.045  14.999  1.00  1.00      PROA   
ATOM   2026  HB2 LEU P 134      74.429 -19.271  14.783  1.00  1.00      PROA   
ATOM   2027  CG  LEU P 134      75.878 -20.031  16.216  1.00  1.00      PROA   
ATOM   2028  HG  LEU P 134      76.439 -20.973  16.396  1.00  1.00      PROA   
ATOM   2029  CD1 LEU P 134      76.893 -18.880  16.151  1.00  1.00      PROA   
ATOM   2030 HD11 LEU P 134      76.375 -17.922  15.929  1.00  0.00      PROA   
ATOM   2031 HD12 LEU P 134      77.657 -19.055  15.364  1.00  0.00      PROA   
ATOM   2032 HD13 LEU P 134      77.425 -18.782  17.122  1.00  0.00      PROA   
ATOM   2033  CD2 LEU P 134      74.927 -19.835  17.406  1.00  1.00      PROA   
ATOM   2034 HD21 LEU P 134      74.216 -20.684  17.483  1.00  0.00      PROA   
ATOM   2035 HD22 LEU P 134      74.343 -18.898  17.280  1.00  0.00      PROA   
ATOM   2036 HD23 LEU P 134      75.498 -19.770  18.357  1.00  0.00      PROA   
ATOM   2037  C   LEU P 134      76.984 -21.377  13.764  1.00  1.00      PROA   
ATOM   2038  O   LEU P 134      76.790 -22.484  14.263  1.00  1.00      PROA   
ATOM   2039  N   LEU P 135      78.199 -21.016  13.346  1.00  1.00      PROA   
ATOM   2040  HN  LEU P 135      78.385 -20.104  12.990  1.00  1.00      PROA   
ATOM   2041  CA  LEU P 135      79.335 -21.886  13.397  1.00  1.00      PROA   
ATOM   2042  HA  LEU P 135      79.007 -22.910  13.300  1.00  1.00      PROA   
ATOM   2043  CB  LEU P 135      80.341 -21.603  12.255  1.00  1.00      PROA   
ATOM   2044  HB1 LEU P 135      81.193 -22.304  12.380  1.00  1.00      PROA   
ATOM   2045  HB2 LEU P 135      80.742 -20.571  12.345  1.00  1.00      PROA   
ATOM   2046  CG  LEU P 135      79.817 -21.811  10.815  1.00  1.00      PROA   
ATOM   2047  HG  LEU P 135      79.214 -22.744  10.786  1.00  1.00      PROA   
ATOM   2048  CD1 LEU P 135      78.954 -20.655  10.284  1.00  1.00      PROA   
ATOM   2049 HD11 LEU P 135      79.480 -19.687  10.428  1.00  0.00      PROA   
ATOM   2050 HD12 LEU P 135      77.977 -20.608  10.810  1.00  0.00      PROA   
ATOM   2051 HD13 LEU P 135      78.752 -20.792   9.201  1.00  0.00      PROA   
ATOM   2052  CD2 LEU P 135      81.005 -22.019   9.870  1.00  1.00      PROA   
ATOM   2053 HD21 LEU P 135      81.614 -22.893  10.186  1.00  0.00      PROA   
ATOM   2054 HD22 LEU P 135      81.659 -21.121   9.866  1.00  0.00      PROA   
ATOM   2055 HD23 LEU P 135      80.646 -22.203   8.835  1.00  0.00      PROA   
ATOM   2056  C   LEU P 135      79.995 -21.734  14.752  1.00  1.00      PROA   
ATOM   2057  O   LEU P 135      80.488 -20.672  15.120  1.00  1.00      PROA   
ATOM   2058  N   ASN P 136      79.974 -22.813  15.539  1.00  1.00      PROA   
ATOM   2059  HN  ASN P 136      79.521 -23.648  15.236  1.00  1.00      PROA   
ATOM   2060  CA  ASN P 136      80.669 -22.958  16.790  1.00  1.00      PROA   
ATOM   2061  HA  ASN P 136      81.675 -22.587  16.655  1.00  1.00      PROA   
ATOM   2062  CB  ASN P 136      79.959 -22.241  17.973  1.00  1.00      PROA   
ATOM   2063  HB1 ASN P 136      79.022 -22.771  18.248  1.00  1.00      PROA   
ATOM   2064  HB2 ASN P 136      79.696 -21.208  17.662  1.00  1.00      PROA   
ATOM   2065  CG  ASN P 136      80.875 -22.191  19.189  1.00  1.00      PROA   
ATOM   2066  OD1 ASN P 136      81.022 -23.171  19.918  1.00  1.00      PROA   
ATOM   2067  ND2 ASN P 136      81.534 -21.042  19.440  1.00  1.00      PROA   
ATOM   2068 HD21 ASN P 136      81.572 -20.330  18.738  1.00  0.00      PROA   
ATOM   2069 HD22 ASN P 136      82.250 -21.076  20.137  1.00  0.00      PROA   
ATOM   2070  C   ASN P 136      80.739 -24.474  16.910  1.00  1.00      PROA   
ATOM   2071  O   ASN P 136      80.047 -25.179  16.171  1.00  1.00      PROA   
ATOM   2072  N   ASN P 137      81.643 -25.029  17.735  1.00  1.00      PROA   
ATOM   2073  HN  ASN P 137      82.013 -24.497  18.493  1.00  1.00      PROA   
ATOM   2074  CA  ASN P 137      82.109 -26.395  17.527  1.00  1.00      PROA   
ATOM   2075  HA  ASN P 137      81.254 -27.031  17.352  1.00  1.00      PROA   
ATOM   2076  CB  ASN P 137      82.912 -26.937  18.739  1.00  1.00      PROA   
ATOM   2077  HB1 ASN P 137      83.844 -26.355  18.902  1.00  1.00      PROA   
ATOM   2078  HB2 ASN P 137      83.190 -27.997  18.560  1.00  1.00      PROA   
ATOM   2079  CG  ASN P 137      82.034 -26.903  19.985  1.00  1.00      PROA   
ATOM   2080  OD1 ASN P 137      80.831 -27.160  19.930  1.00  1.00      PROA   
ATOM   2081  ND2 ASN P 137      82.625 -26.547  21.146  1.00  1.00      PROA   
ATOM   2082 HD21 ASN P 137      82.039 -26.511  21.956  1.00  0.00      PROA   
ATOM   2083 HD22 ASN P 137      83.588 -26.279  21.174  1.00  0.00      PROA   
ATOM   2084  C   ASN P 137      82.951 -26.427  16.249  1.00  1.00      PROA   
ATOM   2085  O   ASN P 137      82.664 -27.166  15.313  1.00  1.00      PROA   
ATOM   2086  N   PHE P 138      83.945 -25.529  16.155  1.00  1.00      PROA   
ATOM   2087  HN  PHE P 138      84.189 -24.964  16.940  1.00  1.00      PROA   
ATOM   2088  CA  PHE P 138      84.468 -25.062  14.889  1.00  1.00      PROA   
ATOM   2089  HA  PHE P 138      84.893 -25.918  14.385  1.00  1.00      PROA   
ATOM   2090  CB  PHE P 138      83.314 -24.491  13.980  1.00  1.00      PROA   
ATOM   2091  HB1 PHE P 138      82.459 -24.206  14.630  1.00  1.00      PROA   
ATOM   2092  HB2 PHE P 138      82.949 -25.293  13.303  1.00  1.00      PROA   
ATOM   2093  CG  PHE P 138      83.641 -23.266  13.160  1.00  1.00      PROA   
ATOM   2094  CD1 PHE P 138      83.529 -21.989  13.742  1.00  1.00      PROA   
ATOM   2095  HD1 PHE P 138      83.238 -21.896  14.778  1.00  1.00      PROA   
ATOM   2096  CE1 PHE P 138      83.820 -20.837  13.006  1.00  1.00      PROA   
ATOM   2097  HE1 PHE P 138      83.750 -19.867  13.475  1.00  1.00      PROA   
ATOM   2098  CZ  PHE P 138      84.209 -20.950  11.667  1.00  1.00      PROA   
ATOM   2099  HZ  PHE P 138      84.450 -20.067  11.094  1.00  1.00      PROA   
ATOM   2100  CD2 PHE P 138      84.029 -23.367  11.816  1.00  1.00      PROA   
ATOM   2101  HD2 PHE P 138      84.121 -24.334  11.345  1.00  1.00      PROA   
ATOM   2102  CE2 PHE P 138      84.314 -22.214  11.074  1.00  1.00      PROA   
ATOM   2103  HE2 PHE P 138      84.633 -22.300  10.046  1.00  1.00      PROA   
ATOM   2104  C   PHE P 138      85.587 -24.050  15.160  1.00  1.00      PROA   
ATOM   2105  O   PHE P 138      85.411 -23.123  15.945  1.00  1.00      PROA   
ATOM   2106  N   TYR P 139      86.806 -24.192  14.609  1.00  1.00      PROA   
ATOM   2107  HN  TYR P 139      87.362 -23.365  14.632  1.00  1.00      PROA   
ATOM   2108  CA  TYR P 139      87.429 -25.451  14.219  1.00  1.00      PROA   
ATOM   2109  HA  TYR P 139      86.697 -26.003  13.648  1.00  1.00      PROA   
ATOM   2110  CB  TYR P 139      87.803 -26.347  15.456  1.00  1.00      PROA   
ATOM   2111  HB1 TYR P 139      88.253 -27.305  15.117  1.00  1.00      PROA   
ATOM   2112  HB2 TYR P 139      86.871 -26.590  16.010  1.00  1.00      PROA   
ATOM   2113  CG  TYR P 139      88.735 -25.663  16.430  1.00  1.00      PROA   
ATOM   2114  CD1 TYR P 139      90.089 -26.036  16.521  1.00  1.00      PROA   
ATOM   2115  HD1 TYR P 139      90.462 -26.860  15.932  1.00  1.00      PROA   
ATOM   2116  CE1 TYR P 139      90.974 -25.307  17.333  1.00  1.00      PROA   
ATOM   2117  HE1 TYR P 139      92.014 -25.594  17.396  1.00  1.00      PROA   
ATOM   2118  CZ  TYR P 139      90.520 -24.183  18.031  1.00  1.00      PROA   
ATOM   2119  OH  TYR P 139      91.382 -23.422  18.839  1.00  1.00      PROA   
ATOM   2120  HH  TYR P 139      90.853 -22.774  19.310  1.00  1.00      PROA   
ATOM   2121  CD2 TYR P 139      88.282 -24.594  17.224  1.00  1.00      PROA   
ATOM   2122  HD2 TYR P 139      87.240 -24.311  17.224  1.00  1.00      PROA   
ATOM   2123  CE2 TYR P 139      89.183 -23.811  17.945  1.00  1.00      PROA   
ATOM   2124  HE2 TYR P 139      88.835 -22.929  18.463  1.00  1.00      PROA   
ATOM   2125  C   TYR P 139      88.597 -25.365  13.225  1.00  1.00      PROA   
ATOM   2126  O   TYR P 139      88.645 -26.282  12.404  1.00  1.00      PROA   
ATOM   2127  N   PRO P 140      89.544 -24.420  13.118  1.00  1.00      PROA   
ATOM   2128  CD  PRO P 140      90.739 -24.750  12.326  1.00  1.00      PROA   
ATOM   2129  HD1 PRO P 140      90.551 -24.564  11.247  1.00  1.00      PROA   
ATOM   2130  HD2 PRO P 140      91.030 -25.813  12.470  1.00  1.00      PROA   
ATOM   2131  CA  PRO P 140      89.830 -23.401  14.121  1.00  1.00      PROA   
ATOM   2132  HA  PRO P 140      89.367 -23.599  15.076  1.00  1.00      PROA   
ATOM   2133  CB  PRO P 140      91.366 -23.428  14.232  1.00  1.00      PROA   
ATOM   2134  HB1 PRO P 140      91.653 -24.197  14.981  1.00  1.00      PROA   
ATOM   2135  HB2 PRO P 140      91.794 -22.454  14.552  1.00  1.00      PROA   
ATOM   2136  CG  PRO P 140      91.880 -23.889  12.863  1.00  1.00      PROA   
ATOM   2137  HG1 PRO P 140      92.045 -23.033  12.175  1.00  1.00      PROA   
ATOM   2138  HG2 PRO P 140      92.830 -24.462  12.939  1.00  1.00      PROA   
ATOM   2139  C   PRO P 140      89.310 -22.054  13.666  1.00  1.00      PROA   
ATOM   2140  O   PRO P 140      88.273 -21.659  14.179  1.00  1.00      PROA   
ATOM   2141  N   ARG P 141      89.958 -21.386  12.702  1.00  1.00      PROA   
ATOM   2142  HN  ARG P 141      90.868 -21.673  12.415  1.00  1.00      PROA   
ATOM   2143  CA  ARG P 141      89.407 -20.314  11.910  1.00  1.00      PROA   
ATOM   2144  HA  ARG P 141      90.296 -20.101  11.335  1.00  1.00      PROA   
ATOM   2145  CB  ARG P 141      89.172 -18.924  12.579  1.00  1.00      PROA   
ATOM   2146  HB1 ARG P 141      88.812 -19.066  13.621  1.00  1.00      PROA   
ATOM   2147  HB2 ARG P 141      88.390 -18.366  12.021  1.00  1.00      PROA   
ATOM   2148  CG  ARG P 141      90.488 -18.120  12.532  1.00  1.00      PROA   
ATOM   2149  HG1 ARG P 141      90.809 -18.196  11.471  1.00  1.00      PROA   
ATOM   2150  HG2 ARG P 141      91.252 -18.636  13.153  1.00  1.00      PROA   
ATOM   2151  CD  ARG P 141      90.473 -16.624  12.859  1.00  1.00      PROA   
ATOM   2152  HD1 ARG P 141      90.362 -16.429  13.947  1.00  1.00      PROA   
ATOM   2153  HD2 ARG P 141      89.662 -16.104  12.307  1.00  1.00      PROA   
ATOM   2154  NE  ARG P 141      91.795 -16.150  12.328  1.00  1.00      PROA   
ATOM   2155  HE  ARG P 141      92.044 -16.531  11.437  1.00  1.00      PROA   
ATOM   2156  CZ  ARG P 141      92.882 -16.112  13.069  1.00  1.00      PROA   
ATOM   2157  NH1 ARG P 141      92.944 -15.617  14.272  1.00  1.00      PROA   
ATOM   2158 HH11 ARG P 141      93.739 -15.949  14.778  1.00  0.00      PROA   
ATOM   2159 HH12 ARG P 141      92.080 -15.450  14.748  1.00  0.00      PROA   
ATOM   2160  NH2 ARG P 141      93.954 -16.728  12.632  1.00  1.00      PROA   
ATOM   2161 HH21 ARG P 141      93.786 -17.435  11.944  1.00  0.00      PROA   
ATOM   2162 HH22 ARG P 141      94.609 -16.943  13.356  1.00  0.00      PROA   
ATOM   2163  C   ARG P 141      88.434 -20.728  10.815  1.00  1.00      PROA   
ATOM   2164  O   ARG P 141      87.332 -21.195  11.062  1.00  1.00      PROA   
ATOM   2165  N   GLU P 142      88.800 -20.622   9.528  1.00  1.00      PROA   
ATOM   2166  HN  GLU P 142      88.105 -20.917   8.877  1.00  1.00      PROA   
ATOM   2167  CA  GLU P 142      90.056 -20.130   8.976  1.00  1.00      PROA   
ATOM   2168  HA  GLU P 142      90.291 -19.206   9.483  1.00  1.00      PROA   
ATOM   2169  CB  GLU P 142      91.267 -21.104   9.144  1.00  1.00      PROA   
ATOM   2170  HB1 GLU P 142      91.381 -21.729   8.233  1.00  1.00      PROA   
ATOM   2171  HB2 GLU P 142      91.061 -21.805   9.981  1.00  1.00      PROA   
ATOM   2172  CG  GLU P 142      92.634 -20.397   9.415  1.00  1.00      PROA   
ATOM   2173  HG1 GLU P 142      92.759 -19.529   8.733  1.00  1.00      PROA   
ATOM   2174  HG2 GLU P 142      93.450 -21.119   9.198  1.00  1.00      PROA   
ATOM   2175  CD  GLU P 142      92.864 -19.929  10.849  1.00  1.00      PROA   
ATOM   2176  OE1 GLU P 142      93.162 -18.727  11.071  1.00  1.00      PROA   
ATOM   2177  OE2 GLU P 142      92.750 -20.761  11.790  1.00  1.00      PROA   
ATOM   2178  C   GLU P 142      89.827 -19.719   7.522  1.00  1.00      PROA   
ATOM   2179  O   GLU P 142      89.960 -18.539   7.219  1.00  1.00      PROA   
ATOM   2180  N   ALA P 143      89.443 -20.548   6.522  1.00  1.00      PROA   
ATOM   2181  HN  ALA P 143      89.253 -20.012   5.703  1.00  1.00      PROA   
ATOM   2182  CA  ALA P 143      89.173 -21.971   6.315  1.00  1.00      PROA   
ATOM   2183  HA  ALA P 143      90.065 -22.395   5.877  1.00  1.00      PROA   
ATOM   2184  CB  ALA P 143      88.735 -22.845   7.508  1.00  1.00      PROA   
ATOM   2185  HB1 ALA P 143      88.568 -23.901   7.206  1.00  1.00      PROA   
ATOM   2186  HB2 ALA P 143      87.781 -22.471   7.937  1.00  1.00      PROA   
ATOM   2187  HB3 ALA P 143      89.506 -22.869   8.308  1.00  1.00      PROA   
ATOM   2188  C   ALA P 143      88.081 -22.026   5.248  1.00  1.00      PROA   
ATOM   2189  O   ALA P 143      87.627 -20.991   4.765  1.00  1.00      PROA   
ATOM   2190  N   LYS P 144      87.633 -23.219   4.807  1.00  1.00      PROA   
ATOM   2191  HN  LYS P 144      87.943 -24.079   5.204  1.00  1.00      PROA   
ATOM   2192  CA  LYS P 144      86.543 -23.297   3.850  1.00  1.00      PROA   
ATOM   2193  HA  LYS P 144      86.538 -22.396   3.254  1.00  1.00      PROA   
ATOM   2194  CB  LYS P 144      86.748 -24.427   2.799  1.00  1.00      PROA   
ATOM   2195  HB1 LYS P 144      87.148 -25.322   3.321  1.00  1.00      PROA   
ATOM   2196  HB2 LYS P 144      87.531 -24.085   2.090  1.00  1.00      PROA   
ATOM   2197  CG  LYS P 144      85.483 -24.841   2.019  1.00  1.00      PROA   
ATOM   2198  HG1 LYS P 144      84.948 -23.922   1.696  1.00  1.00      PROA   
ATOM   2199  HG2 LYS P 144      84.813 -25.406   2.702  1.00  1.00      PROA   
ATOM   2200  CD  LYS P 144      85.777 -25.719   0.786  1.00  1.00      PROA   
ATOM   2201  HD1 LYS P 144      86.581 -26.443   1.035  1.00  1.00      PROA   
ATOM   2202  HD2 LYS P 144      86.163 -25.065  -0.026  1.00  1.00      PROA   
ATOM   2203  CE  LYS P 144      84.571 -26.523   0.271  1.00  1.00      PROA   
ATOM   2204  HE1 LYS P 144      84.358 -27.387   0.936  1.00  1.00      PROA   
ATOM   2205  HE2 LYS P 144      84.758 -26.904  -0.755  1.00  1.00      PROA   
ATOM   2206  NZ  LYS P 144      83.374 -25.673   0.248  1.00  1.00      PROA   
ATOM   2207  HZ1 LYS P 144      83.544 -24.819  -0.320  1.00  1.00      PROA   
ATOM   2208  HZ2 LYS P 144      83.123 -25.391   1.217  1.00  1.00      PROA   
ATOM   2209  HZ3 LYS P 144      82.560 -26.203  -0.124  1.00  1.00      PROA   
ATOM   2210  C   LYS P 144      85.165 -23.324   4.508  1.00  1.00      PROA   
ATOM   2211  O   LYS P 144      84.651 -24.367   4.904  1.00  1.00      PROA   
ATOM   2212  N   VAL P 145      84.520 -22.150   4.596  1.00  1.00      PROA   
ATOM   2213  HN  VAL P 145      84.995 -21.299   4.389  1.00  1.00      PROA   
ATOM   2214  CA  VAL P 145      83.121 -22.011   4.969  1.00  1.00      PROA   
ATOM   2215  HA  VAL P 145      82.679 -22.976   5.168  1.00  1.00      PROA   
ATOM   2216  CB  VAL P 145      82.924 -21.118   6.190  1.00  1.00      PROA   
ATOM   2217  HB  VAL P 145      83.432 -20.143   6.028  1.00  1.00      PROA   
ATOM   2218  CG1 VAL P 145      81.424 -20.857   6.452  1.00  1.00      PROA   
ATOM   2219 HG11 VAL P 145      80.866 -21.815   6.530  1.00  0.00      PROA   
ATOM   2220 HG12 VAL P 145      80.968 -20.241   5.648  1.00  0.00      PROA   
ATOM   2221 HG13 VAL P 145      81.300 -20.301   7.406  1.00  0.00      PROA   
ATOM   2222  CG2 VAL P 145      83.568 -21.807   7.408  1.00  1.00      PROA   
ATOM   2223 HG21 VAL P 145      84.655 -21.982   7.255  1.00  0.00      PROA   
ATOM   2224 HG22 VAL P 145      83.086 -22.788   7.605  1.00  0.00      PROA   
ATOM   2225 HG23 VAL P 145      83.450 -21.173   8.312  1.00  0.00      PROA   
ATOM   2226  C   VAL P 145      82.414 -21.422   3.766  1.00  1.00      PROA   
ATOM   2227  O   VAL P 145      82.705 -20.306   3.337  1.00  1.00      PROA   
ATOM   2228  N   GLN P 146      81.506 -22.186   3.138  1.00  1.00      PROA   
ATOM   2229  HN  GLN P 146      81.249 -23.077   3.505  1.00  1.00      PROA   
ATOM   2230  CA  GLN P 146      80.856 -21.773   1.910  1.00  1.00      PROA   
ATOM   2231  HA  GLN P 146      80.789 -20.696   1.897  1.00  1.00      PROA   
ATOM   2232  CB  GLN P 146      81.641 -22.225   0.642  1.00  1.00      PROA   
ATOM   2233  HB1 GLN P 146      81.018 -22.069  -0.265  1.00  1.00      PROA   
ATOM   2234  HB2 GLN P 146      81.828 -23.316   0.742  1.00  1.00      PROA   
ATOM   2235  CG  GLN P 146      82.976 -21.459   0.424  1.00  1.00      PROA   
ATOM   2236  HG1 GLN P 146      83.612 -21.535   1.331  1.00  1.00      PROA   
ATOM   2237  HG2 GLN P 146      82.765 -20.383   0.245  1.00  1.00      PROA   
ATOM   2238  CD  GLN P 146      83.806 -22.043  -0.717  1.00  1.00      PROA   
ATOM   2239  OE1 GLN P 146      84.111 -23.241  -0.711  1.00  1.00      PROA   
ATOM   2240  NE2 GLN P 146      84.195 -21.222  -1.712  1.00  1.00      PROA   
ATOM   2241 HE21 GLN P 146      83.881 -20.273  -1.745  1.00  0.00      PROA   
ATOM   2242 HE22 GLN P 146      84.771 -21.602  -2.436  1.00  0.00      PROA   
ATOM   2243  C   GLN P 146      79.411 -22.245   1.876  1.00  1.00      PROA   
ATOM   2244  O   GLN P 146      78.971 -23.056   2.687  1.00  1.00      PROA   
ATOM   2245  N   TRP P 147      78.617 -21.712   0.939  1.00  1.00      PROA   
ATOM   2246  HN  TRP P 147      78.985 -21.064   0.277  1.00  1.00      PROA   
ATOM   2247  CA  TRP P 147      77.185 -21.893   0.910  1.00  1.00      PROA   
ATOM   2248  HA  TRP P 147      76.874 -22.476   1.764  1.00  1.00      PROA   
ATOM   2249  CB  TRP P 147      76.481 -20.522   0.979  1.00  1.00      PROA   
ATOM   2250  HB1 TRP P 147      75.457 -20.552   0.548  1.00  1.00      PROA   
ATOM   2251  HB2 TRP P 147      77.063 -19.773   0.401  1.00  1.00      PROA   
ATOM   2252  CG  TRP P 147      76.345 -20.081   2.392  1.00  1.00      PROA   
ATOM   2253  CD1 TRP P 147      77.107 -19.183   3.083  1.00  1.00      PROA   
ATOM   2254  HD1 TRP P 147      77.936 -18.626   2.672  1.00  1.00      PROA   
ATOM   2255  NE1 TRP P 147      76.623 -19.083   4.364  1.00  1.00      PROA   
ATOM   2256  HE1 TRP P 147      77.031 -18.549   5.072  1.00  1.00      PROA   
ATOM   2257  CE2 TRP P 147      75.558 -19.912   4.527  1.00  1.00      PROA   
ATOM   2258  CD2 TRP P 147      75.349 -20.576   3.301  1.00  1.00      PROA   
ATOM   2259  CE3 TRP P 147      74.295 -21.482   3.174  1.00  1.00      PROA   
ATOM   2260  HE3 TRP P 147      74.111 -21.999   2.244  1.00  1.00      PROA   
ATOM   2261  CZ3 TRP P 147      73.468 -21.702   4.277  1.00  1.00      PROA   
ATOM   2262  HZ3 TRP P 147      72.648 -22.399   4.183  1.00  1.00      PROA   
ATOM   2263  CZ2 TRP P 147      74.737 -20.127   5.618  1.00  1.00      PROA   
ATOM   2264  HZ2 TRP P 147      74.884 -19.567   6.530  1.00  1.00      PROA   
ATOM   2265  CH2 TRP P 147      73.679 -21.032   5.478  1.00  1.00      PROA   
ATOM   2266  HH2 TRP P 147      73.002 -21.198   6.303  1.00  1.00      PROA   
ATOM   2267  C   TRP P 147      76.668 -22.651  -0.285  1.00  1.00      PROA   
ATOM   2268  O   TRP P 147      76.851 -22.281  -1.449  1.00  1.00      PROA   
ATOM   2269  N   LYS P 148      75.929 -23.735  -0.002  1.00  1.00      PROA   
ATOM   2270  HN  LYS P 148      75.785 -24.021   0.942  1.00  1.00      PROA   
ATOM   2271  CA  LYS P 148      75.143 -24.430  -0.986  1.00  1.00      PROA   
ATOM   2272  HA  LYS P 148      75.577 -24.303  -1.967  1.00  1.00      PROA   
ATOM   2273  CB  LYS P 148      74.997 -25.946  -0.680  1.00  1.00      PROA   
ATOM   2274  HB1 LYS P 148      74.783 -26.452  -1.645  1.00  1.00      PROA   
ATOM   2275  HB2 LYS P 148      74.132 -26.143  -0.011  1.00  1.00      PROA   
ATOM   2276  CG  LYS P 148      76.221 -26.580  -0.004  1.00  1.00      PROA   
ATOM   2277  HG1 LYS P 148      76.264 -26.234   1.050  1.00  1.00      PROA   
ATOM   2278  HG2 LYS P 148      77.158 -26.228  -0.488  1.00  1.00      PROA   
ATOM   2279  CD  LYS P 148      76.177 -28.122  -0.000  1.00  1.00      PROA   
ATOM   2280  HD1 LYS P 148      75.238 -28.457   0.490  1.00  1.00      PROA   
ATOM   2281  HD2 LYS P 148      77.019 -28.487   0.626  1.00  1.00      PROA   
ATOM   2282  CE  LYS P 148      76.264 -28.788  -1.381  1.00  1.00      PROA   
ATOM   2283  HE1 LYS P 148      75.364 -28.565  -1.994  1.00  1.00      PROA   
ATOM   2284  HE2 LYS P 148      76.355 -29.889  -1.265  1.00  1.00      PROA   
ATOM   2285  NZ  LYS P 148      77.451 -28.300  -2.104  1.00  1.00      PROA   
ATOM   2286  HZ1 LYS P 148      78.226 -28.167  -1.423  1.00  1.00      PROA   
ATOM   2287  HZ2 LYS P 148      77.227 -27.386  -2.546  1.00  1.00      PROA   
ATOM   2288  HZ3 LYS P 148      77.743 -28.966  -2.848  1.00  1.00      PROA   
ATOM   2289  C   LYS P 148      73.773 -23.781  -0.942  1.00  1.00      PROA   
ATOM   2290  O   LYS P 148      73.043 -23.869   0.040  1.00  1.00      PROA   
ATOM   2291  N   VAL P 149      73.385 -23.090  -2.017  1.00  1.00      PROA   
ATOM   2292  HN  VAL P 149      74.021 -22.913  -2.765  1.00  1.00      PROA   
ATOM   2293  CA  VAL P 149      72.025 -22.593  -2.173  1.00  1.00      PROA   
ATOM   2294  HA  VAL P 149      71.457 -22.718  -1.263  1.00  1.00      PROA   
ATOM   2295  CB  VAL P 149      72.073 -21.090  -2.473  1.00  1.00      PROA   
ATOM   2296  HB  VAL P 149      72.856 -20.898  -3.238  1.00  1.00      PROA   
ATOM   2297  CG1 VAL P 149      70.749 -20.509  -2.995  1.00  1.00      PROA   
ATOM   2298 HG11 VAL P 149      69.901 -20.778  -2.328  1.00  0.00      PROA   
ATOM   2299 HG12 VAL P 149      70.529 -20.889  -4.016  1.00  0.00      PROA   
ATOM   2300 HG13 VAL P 149      70.801 -19.401  -3.053  1.00  0.00      PROA   
ATOM   2301  CG2 VAL P 149      72.453 -20.378  -1.157  1.00  1.00      PROA   
ATOM   2302 HG21 VAL P 149      73.453 -20.698  -0.792  1.00  0.00      PROA   
ATOM   2303 HG22 VAL P 149      71.706 -20.607  -0.367  1.00  0.00      PROA   
ATOM   2304 HG23 VAL P 149      72.465 -19.276  -1.297  1.00  0.00      PROA   
ATOM   2305  C   VAL P 149      71.323 -23.486  -3.191  1.00  1.00      PROA   
ATOM   2306  O   VAL P 149      70.158 -23.344  -3.529  1.00  1.00      PROA   
ATOM   2307  N   ASP P 150      72.026 -24.524  -3.661  1.00  1.00      PROA   
ATOM   2308  HN  ASP P 150      72.928 -24.735  -3.294  1.00  1.00      PROA   
ATOM   2309  CA  ASP P 150      71.469 -25.522  -4.532  1.00  1.00      PROA   
ATOM   2310  HA  ASP P 150      70.467 -25.746  -4.196  1.00  1.00      PROA   
ATOM   2311  CB  ASP P 150      71.515 -25.007  -5.997  1.00  1.00      PROA   
ATOM   2312  HB1 ASP P 150      72.374 -25.399  -6.583  1.00  1.00      PROA   
ATOM   2313  HB2 ASP P 150      71.580 -23.898  -6.000  1.00  1.00      PROA   
ATOM   2314  CG  ASP P 150      70.233 -25.383  -6.680  1.00  1.00      PROA   
ATOM   2315  OD1 ASP P 150      69.842 -26.575  -6.657  1.00  1.00      PROA   
ATOM   2316  OD2 ASP P 150      69.565 -24.482  -7.249  1.00  1.00      PROA   
ATOM   2317  C   ASP P 150      72.303 -26.772  -4.303  1.00  1.00      PROA   
ATOM   2318  O   ASP P 150      72.990 -26.891  -3.288  1.00  1.00      PROA   
ATOM   2319  N   ASN P 151      72.311 -27.722  -5.250  1.00  1.00      PROA   
ATOM   2320  HN  ASN P 151      71.700 -27.600  -6.028  1.00  1.00      PROA   
ATOM   2321  CA  ASN P 151      73.212 -28.870  -5.229  1.00  1.00      PROA   
ATOM   2322  HA  ASN P 151      73.050 -29.375  -4.288  1.00  1.00      PROA   
ATOM   2323  CB  ASN P 151      72.847 -29.874  -6.369  1.00  1.00      PROA   
ATOM   2324  HB1 ASN P 151      71.807 -30.221  -6.188  1.00  1.00      PROA   
ATOM   2325  HB2 ASN P 151      73.524 -30.754  -6.323  1.00  1.00      PROA   
ATOM   2326  CG  ASN P 151      72.899 -29.284  -7.780  1.00  1.00      PROA   
ATOM   2327  OD1 ASN P 151      73.240 -28.129  -8.024  1.00  1.00      PROA   
ATOM   2328  ND2 ASN P 151      72.550 -30.119  -8.782  1.00  1.00      PROA   
ATOM   2329 HD21 ASN P 151      72.578 -29.733  -9.705  1.00  0.00      PROA   
ATOM   2330 HD22 ASN P 151      72.276 -31.061  -8.589  1.00  0.00      PROA   
ATOM   2331  C   ASN P 151      74.709 -28.489  -5.226  1.00  1.00      PROA   
ATOM   2332  O   ASN P 151      75.530 -29.078  -4.519  1.00  1.00      PROA   
ATOM   2333  N   ALA P 152      75.073 -27.466  -6.014  1.00  1.00      PROA   
ATOM   2334  HN  ALA P 152      74.380 -27.120  -6.642  1.00  1.00      PROA   
ATOM   2335  CA  ALA P 152      76.397 -26.903  -6.133  1.00  1.00      PROA   
ATOM   2336  HA  ALA P 152      77.102 -27.721  -6.107  1.00  1.00      PROA   
ATOM   2337  CB  ALA P 152      76.506 -26.217  -7.514  1.00  1.00      PROA   
ATOM   2338  HB1 ALA P 152      77.546 -25.897  -7.737  1.00  1.00      PROA   
ATOM   2339  HB2 ALA P 152      75.825 -25.342  -7.582  1.00  1.00      PROA   
ATOM   2340  HB3 ALA P 152      76.202 -26.936  -8.304  1.00  1.00      PROA   
ATOM   2341  C   ALA P 152      76.786 -25.959  -4.982  1.00  1.00      PROA   
ATOM   2342  O   ALA P 152      76.656 -26.266  -3.795  1.00  1.00      PROA   
ATOM   2343  N   LEU P 153      77.359 -24.791  -5.309  1.00  1.00      PROA   
ATOM   2344  HN  LEU P 153      77.456 -24.511  -6.261  1.00  1.00      PROA   
ATOM   2345  CA  LEU P 153      77.896 -23.867  -4.336  1.00  1.00      PROA   
ATOM   2346  HA  LEU P 153      77.308 -23.900  -3.431  1.00  1.00      PROA   
ATOM   2347  CB  LEU P 153      79.383 -24.222  -4.087  1.00  1.00      PROA   
ATOM   2348  HB1 LEU P 153      80.010 -23.861  -4.930  1.00  1.00      PROA   
ATOM   2349  HB2 LEU P 153      79.479 -25.329  -4.082  1.00  1.00      PROA   
ATOM   2350  CG  LEU P 153      79.963 -23.734  -2.751  1.00  1.00      PROA   
ATOM   2351  HG  LEU P 153      79.721 -22.660  -2.604  1.00  1.00      PROA   
ATOM   2352  CD1 LEU P 153      79.381 -24.540  -1.584  1.00  1.00      PROA   
ATOM   2353 HD11 LEU P 153      79.657 -25.611  -1.686  1.00  0.00      PROA   
ATOM   2354 HD12 LEU P 153      78.272 -24.478  -1.564  1.00  0.00      PROA   
ATOM   2355 HD13 LEU P 153      79.771 -24.179  -0.609  1.00  0.00      PROA   
ATOM   2356  CD2 LEU P 153      81.485 -23.901  -2.772  1.00  1.00      PROA   
ATOM   2357 HD21 LEU P 153      81.947 -23.274  -3.565  1.00  0.00      PROA   
ATOM   2358 HD22 LEU P 153      81.749 -24.963  -2.961  1.00  0.00      PROA   
ATOM   2359 HD23 LEU P 153      81.909 -23.611  -1.787  1.00  0.00      PROA   
ATOM   2360  C   LEU P 153      77.787 -22.476  -4.937  1.00  1.00      PROA   
ATOM   2361  O   LEU P 153      77.899 -22.336  -6.151  1.00  1.00      PROA   
ATOM   2362  N   GLN P 154      77.546 -21.415  -4.139  1.00  1.00      PROA   
ATOM   2363  HN  GLN P 154      77.381 -21.541  -3.164  1.00  1.00      PROA   
ATOM   2364  CA  GLN P 154      77.446 -20.061  -4.685  1.00  1.00      PROA   
ATOM   2365  HA  GLN P 154      77.638 -20.068  -5.748  1.00  1.00      PROA   
ATOM   2366  CB  GLN P 154      76.026 -19.471  -4.490  1.00  1.00      PROA   
ATOM   2367  HB1 GLN P 154      75.298 -20.128  -5.014  1.00  1.00      PROA   
ATOM   2368  HB2 GLN P 154      76.005 -18.495  -5.021  1.00  1.00      PROA   
ATOM   2369  CG  GLN P 154      75.584 -19.294  -3.017  1.00  1.00      PROA   
ATOM   2370  HG1 GLN P 154      76.459 -19.101  -2.360  1.00  1.00      PROA   
ATOM   2371  HG2 GLN P 154      75.072 -20.203  -2.633  1.00  1.00      PROA   
ATOM   2372  CD  GLN P 154      74.676 -18.075  -2.858  1.00  1.00      PROA   
ATOM   2373  OE1 GLN P 154      75.009 -17.129  -2.146  1.00  1.00      PROA   
ATOM   2374  NE2 GLN P 154      73.520 -18.065  -3.553  1.00  1.00      PROA   
ATOM   2375 HE21 GLN P 154      72.931 -17.263  -3.444  1.00  0.00      PROA   
ATOM   2376 HE22 GLN P 154      73.271 -18.834  -4.142  1.00  0.00      PROA   
ATOM   2377  C   GLN P 154      78.479 -19.093  -4.115  1.00  1.00      PROA   
ATOM   2378  O   GLN P 154      78.370 -17.881  -4.267  1.00  1.00      PROA   
ATOM   2379  N   SER P 155      79.515 -19.605  -3.435  1.00  1.00      PROA   
ATOM   2380  HN  SER P 155      79.557 -20.591  -3.293  1.00  1.00      PROA   
ATOM   2381  CA  SER P 155      80.527 -18.796  -2.763  1.00  1.00      PROA   
ATOM   2382  HA  SER P 155      80.384 -17.755  -3.012  1.00  1.00      PROA   
ATOM   2383  CB  SER P 155      81.937 -19.254  -3.238  1.00  1.00      PROA   
ATOM   2384  HB1 SER P 155      82.013 -19.053  -4.328  1.00  1.00      PROA   
ATOM   2385  HB2 SER P 155      82.016 -20.353  -3.099  1.00  1.00      PROA   
ATOM   2386  OG  SER P 155      83.027 -18.616  -2.570  1.00  1.00      PROA   
ATOM   2387  HG1 SER P 155      82.963 -17.680  -2.769  1.00  1.00      PROA   
ATOM   2388  C   SER P 155      80.319 -18.965  -1.258  1.00  1.00      PROA   
ATOM   2389  O   SER P 155      79.682 -19.935  -0.858  1.00  1.00      PROA   
ATOM   2390  N   GLY P 156      80.790 -18.104  -0.325  1.00  1.00      PROA   
ATOM   2391  HN  GLY P 156      80.467 -18.299   0.597  1.00  1.00      PROA   
ATOM   2392  CA  GLY P 156      81.626 -16.898  -0.407  1.00  1.00      PROA   
ATOM   2393  HA1 GLY P 156      82.647 -17.229  -0.526  1.00  1.00      PROA   
ATOM   2394  HA2 GLY P 156      81.522 -16.357   0.522  1.00  1.00      PROA   
ATOM   2395  C   GLY P 156      81.362 -15.927  -1.529  1.00  1.00      PROA   
ATOM   2396  O   GLY P 156      82.166 -15.880  -2.453  1.00  1.00      PROA   
ATOM   2397  N   ASN P 157      80.254 -15.159  -1.608  1.00  1.00      PROA   
ATOM   2398  HN  ASN P 157      80.191 -14.681  -2.481  1.00  1.00      PROA   
ATOM   2399  CA  ASN P 157      79.153 -14.780  -0.711  1.00  1.00      PROA   
ATOM   2400  HA  ASN P 157      79.179 -13.701  -0.737  1.00  1.00      PROA   
ATOM   2401  CB  ASN P 157      77.791 -15.220  -1.318  1.00  1.00      PROA   
ATOM   2402  HB1 ASN P 157      76.949 -14.900  -0.668  1.00  1.00      PROA   
ATOM   2403  HB2 ASN P 157      77.771 -16.326  -1.423  1.00  1.00      PROA   
ATOM   2404  CG  ASN P 157      77.567 -14.583  -2.684  1.00  1.00      PROA   
ATOM   2405  OD1 ASN P 157      78.305 -13.703  -3.126  1.00  1.00      PROA   
ATOM   2406  ND2 ASN P 157      76.502 -15.024  -3.382  1.00  1.00      PROA   
ATOM   2407 HD21 ASN P 157      76.378 -14.654  -4.303  1.00  0.00      PROA   
ATOM   2408 HD22 ASN P 157      75.935 -15.754  -3.002  1.00  0.00      PROA   
ATOM   2409  C   ASN P 157      79.178 -15.160   0.781  1.00  1.00      PROA   
ATOM   2410  O   ASN P 157      79.110 -16.331   1.137  1.00  1.00      PROA   
ATOM   2411  N   SER P 158      79.264 -14.217   1.742  1.00  1.00      PROA   
ATOM   2412  HN  SER P 158      79.448 -14.590   2.649  1.00  1.00      PROA   
ATOM   2413  CA  SER P 158      78.866 -12.808   1.702  1.00  1.00      PROA   
ATOM   2414  HA  SER P 158      78.713 -12.464   0.689  1.00  1.00      PROA   
ATOM   2415  CB  SER P 158      77.551 -12.664   2.527  1.00  1.00      PROA   
ATOM   2416  HB1 SER P 158      77.759 -12.544   3.612  1.00  1.00      PROA   
ATOM   2417  HB2 SER P 158      76.997 -13.621   2.422  1.00  1.00      PROA   
ATOM   2418  OG  SER P 158      76.695 -11.620   2.048  1.00  1.00      PROA   
ATOM   2419  HG1 SER P 158      76.948 -10.811   2.498  1.00  1.00      PROA   
ATOM   2420  C   SER P 158      79.899 -11.895   2.366  1.00  1.00      PROA   
ATOM   2421  O   SER P 158      79.977 -10.710   2.040  1.00  1.00      PROA   
ATOM   2422  N   GLN P 159      80.699 -12.460   3.289  1.00  1.00      PROA   
ATOM   2423  HN  GLN P 159      80.507 -13.410   3.521  1.00  1.00      PROA   
ATOM   2424  CA  GLN P 159      81.708 -11.888   4.167  1.00  1.00      PROA   
ATOM   2425  HA  GLN P 159      82.448 -12.669   4.258  1.00  1.00      PROA   
ATOM   2426  CB  GLN P 159      82.484 -10.662   3.620  1.00  1.00      PROA   
ATOM   2427  HB1 GLN P 159      81.786  -9.813   3.460  1.00  1.00      PROA   
ATOM   2428  HB2 GLN P 159      82.876 -10.968   2.626  1.00  1.00      PROA   
ATOM   2429  CG  GLN P 159      83.641 -10.189   4.532  1.00  1.00      PROA   
ATOM   2430  HG1 GLN P 159      84.089 -11.065   5.048  1.00  1.00      PROA   
ATOM   2431  HG2 GLN P 159      83.279  -9.478   5.306  1.00  1.00      PROA   
ATOM   2432  CD  GLN P 159      84.769  -9.572   3.704  1.00  1.00      PROA   
ATOM   2433  OE1 GLN P 159      85.604 -10.284   3.148  1.00  1.00      PROA   
ATOM   2434  NE2 GLN P 159      84.806  -8.231   3.592  1.00  1.00      PROA   
ATOM   2435 HE21 GLN P 159      84.117  -7.680   4.061  1.00  0.00      PROA   
ATOM   2436 HE22 GLN P 159      85.542  -7.840   3.039  1.00  0.00      PROA   
ATOM   2437  C   GLN P 159      81.144 -11.720   5.579  1.00  1.00      PROA   
ATOM   2438  O   GLN P 159      80.210 -10.956   5.802  1.00  1.00      PROA   
ATOM   2439  N   GLU P 160      81.660 -12.502   6.554  1.00  1.00      PROA   
ATOM   2440  HN  GLU P 160      82.496 -13.025   6.406  1.00  1.00      PROA   
ATOM   2441  CA  GLU P 160      80.872 -12.962   7.690  1.00  1.00      PROA   
ATOM   2442  HA  GLU P 160      79.845 -12.642   7.585  1.00  1.00      PROA   
ATOM   2443  CB  GLU P 160      80.936 -14.518   7.750  1.00  1.00      PROA   
ATOM   2444  HB1 GLU P 160      80.103 -14.860   8.401  1.00  1.00      PROA   
ATOM   2445  HB2 GLU P 160      81.881 -14.839   8.237  1.00  1.00      PROA   
ATOM   2446  CG  GLU P 160      80.882 -15.291   6.396  1.00  1.00      PROA   
ATOM   2447  HG1 GLU P 160      80.813 -16.380   6.606  1.00  1.00      PROA   
ATOM   2448  HG2 GLU P 160      81.831 -15.133   5.840  1.00  1.00      PROA   
ATOM   2449  CD  GLU P 160      79.738 -14.955   5.454  1.00  1.00      PROA   
ATOM   2450  OE1 GLU P 160      78.564 -14.892   5.892  1.00  1.00      PROA   
ATOM   2451  OE2 GLU P 160      80.003 -14.820   4.237  1.00  1.00      PROA   
ATOM   2452  C   GLU P 160      81.410 -12.457   9.041  1.00  1.00      PROA   
ATOM   2453  O   GLU P 160      82.612 -12.493   9.295  1.00  1.00      PROA   
ATOM   2454  N   SER P 161      80.536 -11.976   9.955  1.00  1.00      PROA   
ATOM   2455  HN  SER P 161      79.565 -11.901   9.743  1.00  1.00      PROA   
ATOM   2456  CA  SER P 161      80.873 -11.651  11.349  1.00  1.00      PROA   
ATOM   2457  HA  SER P 161      81.765 -11.044  11.289  1.00  1.00      PROA   
ATOM   2458  CB  SER P 161      79.766 -10.783  12.020  1.00  1.00      PROA   
ATOM   2459  HB1 SER P 161      79.813  -9.770  11.568  1.00  1.00      PROA   
ATOM   2460  HB2 SER P 161      79.938 -10.649  13.109  1.00  1.00      PROA   
ATOM   2461  OG  SER P 161      78.451 -11.295  11.777  1.00  1.00      PROA   
ATOM   2462  HG1 SER P 161      78.386 -12.153  12.204  1.00  1.00      PROA   
ATOM   2463  C   SER P 161      81.223 -12.877  12.216  1.00  1.00      PROA   
ATOM   2464  O   SER P 161      80.693 -13.962  11.989  1.00  1.00      PROA   
ATOM   2465  N   VAL P 162      82.115 -12.888  13.244  1.00  1.00      PROA   
ATOM   2466  HN  VAL P 162      82.230 -13.816  13.590  1.00  1.00      PROA   
ATOM   2467  CA  VAL P 162      82.875 -11.879  14.000  1.00  1.00      PROA   
ATOM   2468  HA  VAL P 162      83.760 -12.400  14.333  1.00  1.00      PROA   
ATOM   2469  CB  VAL P 162      83.422 -10.656  13.254  1.00  1.00      PROA   
ATOM   2470  HB  VAL P 162      82.586 -10.053  12.841  1.00  1.00      PROA   
ATOM   2471  CG1 VAL P 162      84.213  -9.729  14.207  1.00  1.00      PROA   
ATOM   2472 HG11 VAL P 162      85.031 -10.285  14.712  1.00  0.00      PROA   
ATOM   2473 HG12 VAL P 162      83.552  -9.269  14.972  1.00  0.00      PROA   
ATOM   2474 HG13 VAL P 162      84.668  -8.899  13.625  1.00  0.00      PROA   
ATOM   2475  CG2 VAL P 162      84.364 -11.126  12.128  1.00  1.00      PROA   
ATOM   2476 HG21 VAL P 162      83.844 -11.794  11.409  1.00  0.00      PROA   
ATOM   2477 HG22 VAL P 162      85.232 -11.675  12.551  1.00  0.00      PROA   
ATOM   2478 HG23 VAL P 162      84.747 -10.250  11.562  1.00  0.00      PROA   
ATOM   2479  C   VAL P 162      82.132 -11.468  15.273  1.00  1.00      PROA   
ATOM   2480  O   VAL P 162      81.109 -10.808  15.227  1.00  1.00      PROA   
ATOM   2481  N   THR P 163      82.539 -11.817  16.505  1.00  1.00      PROA   
ATOM   2482  HN  THR P 163      81.935 -11.479  17.222  1.00  1.00      PROA   
ATOM   2483  CA  THR P 163      83.600 -12.721  16.936  1.00  1.00      PROA   
ATOM   2484  HA  THR P 163      83.695 -13.517  16.212  1.00  1.00      PROA   
ATOM   2485  CB  THR P 163      83.304 -13.361  18.303  1.00  1.00      PROA   
ATOM   2486  HB  THR P 163      84.237 -13.707  18.796  1.00  1.00      PROA   
ATOM   2487  OG1 THR P 163      82.505 -14.514  18.150  1.00  1.00      PROA   
ATOM   2488  HG1 THR P 163      82.682 -15.052  18.925  1.00  1.00      PROA   
ATOM   2489  CG2 THR P 163      82.510 -12.435  19.244  1.00  1.00      PROA   
ATOM   2490 HG21 THR P 163      81.491 -12.239  18.849  1.00  0.00      PROA   
ATOM   2491 HG22 THR P 163      83.024 -11.466  19.419  1.00  0.00      PROA   
ATOM   2492 HG23 THR P 163      82.376 -12.931  20.229  1.00  0.00      PROA   
ATOM   2493  C   THR P 163      84.976 -12.087  17.036  1.00  1.00      PROA   
ATOM   2494  O   THR P 163      85.914 -12.526  16.382  1.00  1.00      PROA   
ATOM   2495  N   GLU P 164      85.137 -11.048  17.882  1.00  1.00      PROA   
ATOM   2496  HN  GLU P 164      84.341 -10.633  18.317  1.00  1.00      PROA   
ATOM   2497  CA  GLU P 164      86.408 -10.430  18.238  1.00  1.00      PROA   
ATOM   2498  HA  GLU P 164      86.867 -10.088  17.322  1.00  1.00      PROA   
ATOM   2499  CB  GLU P 164      86.150  -9.193  19.152  1.00  1.00      PROA   
ATOM   2500  HB1 GLU P 164      85.482  -8.500  18.597  1.00  1.00      PROA   
ATOM   2501  HB2 GLU P 164      87.110  -8.658  19.314  1.00  1.00      PROA   
ATOM   2502  CG  GLU P 164      85.509  -9.503  20.534  1.00  1.00      PROA   
ATOM   2503  HG1 GLU P 164      86.211 -10.089  21.165  1.00  1.00      PROA   
ATOM   2504  HG2 GLU P 164      84.573 -10.088  20.409  1.00  1.00      PROA   
ATOM   2505  CD  GLU P 164      85.156  -8.259  21.330  1.00  1.00      PROA   
ATOM   2506  OE1 GLU P 164      86.056  -7.630  21.948  1.00  1.00      PROA   
ATOM   2507  OE2 GLU P 164      83.945  -7.918  21.423  1.00  1.00      PROA   
ATOM   2508  C   GLU P 164      87.438 -11.359  18.896  1.00  1.00      PROA   
ATOM   2509  O   GLU P 164      88.628 -11.237  18.615  1.00  1.00      PROA   
ATOM   2510  N   GLN P 165      86.962 -12.276  19.780  1.00  1.00      PROA   
ATOM   2511  HN  GLN P 165      85.972 -12.278  19.895  1.00  1.00      PROA   
ATOM   2512  CA  GLN P 165      87.690 -13.154  20.700  1.00  1.00      PROA   
ATOM   2513  HA  GLN P 165      87.344 -14.165  20.544  1.00  1.00      PROA   
ATOM   2514  CB  GLN P 165      89.233 -13.200  20.508  1.00  1.00      PROA   
ATOM   2515  HB1 GLN P 165      89.632 -12.182  20.705  1.00  1.00      PROA   
ATOM   2516  HB2 GLN P 165      89.409 -13.445  19.438  1.00  1.00      PROA   
ATOM   2517  CG  GLN P 165      90.005 -14.233  21.371  1.00  1.00      PROA   
ATOM   2518  HG1 GLN P 165      89.635 -15.259  21.159  1.00  1.00      PROA   
ATOM   2519  HG2 GLN P 165      89.840 -14.029  22.451  1.00  1.00      PROA   
ATOM   2520  CD  GLN P 165      91.521 -14.236  21.128  1.00  1.00      PROA   
ATOM   2521  OE1 GLN P 165      92.286 -14.971  21.753  1.00  1.00      PROA   
ATOM   2522  NE2 GLN P 165      91.993 -13.379  20.200  1.00  1.00      PROA   
ATOM   2523 HE21 GLN P 165      92.986 -13.319  20.103  1.00  0.00      PROA   
ATOM   2524 HE22 GLN P 165      91.352 -12.805  19.690  1.00  0.00      PROA   
ATOM   2525  C   GLN P 165      87.303 -12.730  22.118  1.00  1.00      PROA   
ATOM   2526  O   GLN P 165      87.853 -11.790  22.678  1.00  1.00      PROA   
ATOM   2527  N   ASP P 166      86.298 -13.313  22.798  1.00  1.00      PROA   
ATOM   2528  HN  ASP P 166      86.114 -12.842  23.657  1.00  1.00      PROA   
ATOM   2529  CA  ASP P 166      85.616 -14.584  22.621  1.00  1.00      PROA   
ATOM   2530  HA  ASP P 166      84.858 -14.554  23.390  1.00  1.00      PROA   
ATOM   2531  CB  ASP P 166      84.833 -14.745  21.277  1.00  1.00      PROA   
ATOM   2532  HB1 ASP P 166      85.518 -15.013  20.445  1.00  1.00      PROA   
ATOM   2533  HB2 ASP P 166      84.349 -13.770  21.054  1.00  1.00      PROA   
ATOM   2534  CG  ASP P 166      83.735 -15.793  21.306  1.00  1.00      PROA   
ATOM   2535  OD1 ASP P 166      83.410 -16.333  22.394  1.00  1.00      PROA   
ATOM   2536  OD2 ASP P 166      83.122 -16.053  20.235  1.00  1.00      PROA   
ATOM   2537  C   ASP P 166      86.513 -15.751  23.033  1.00  1.00      PROA   
ATOM   2538  O   ASP P 166      87.735 -15.678  22.953  1.00  1.00      PROA   
ATOM   2539  N   SER P 167      85.888 -16.819  23.545  1.00  1.00      PROA   
ATOM   2540  HN  SER P 167      84.895 -16.796  23.460  1.00  1.00      PROA   
ATOM   2541  CA  SER P 167      86.493 -18.037  24.078  1.00  1.00      PROA   
ATOM   2542  HA  SER P 167      85.920 -18.271  24.963  1.00  1.00      PROA   
ATOM   2543  CB  SER P 167      87.971 -18.016  24.563  1.00  1.00      PROA   
ATOM   2544  HB1 SER P 167      88.673 -17.853  23.717  1.00  1.00      PROA   
ATOM   2545  HB2 SER P 167      88.227 -18.987  25.037  1.00  1.00      PROA   
ATOM   2546  OG  SER P 167      88.155 -16.997  25.540  1.00  1.00      PROA   
ATOM   2547  HG1 SER P 167      88.276 -16.188  25.038  1.00  1.00      PROA   
ATOM   2548  C   SER P 167      86.316 -19.146  23.065  1.00  1.00      PROA   
ATOM   2549  O   SER P 167      87.052 -19.267  22.095  1.00  1.00      PROA   
ATOM   2550  N   LYS P 168      85.325 -20.041  23.211  1.00  1.00      PROA   
ATOM   2551  HN  LYS P 168      85.090 -20.561  22.393  1.00  1.00      PROA   
ATOM   2552  CA  LYS P 168      84.705 -20.431  24.470  1.00  1.00      PROA   
ATOM   2553  HA  LYS P 168      84.329 -19.550  24.969  1.00  1.00      PROA   
ATOM   2554  CB  LYS P 168      83.487 -21.362  24.222  1.00  1.00      PROA   
ATOM   2555  HB1 LYS P 168      83.298 -21.984  25.123  1.00  1.00      PROA   
ATOM   2556  HB2 LYS P 168      83.734 -22.062  23.396  1.00  1.00      PROA   
ATOM   2557  CG  LYS P 168      82.169 -20.617  23.910  1.00  1.00      PROA   
ATOM   2558  HG1 LYS P 168      81.802 -20.173  24.860  1.00  1.00      PROA   
ATOM   2559  HG2 LYS P 168      81.412 -21.361  23.582  1.00  1.00      PROA   
ATOM   2560  CD  LYS P 168      82.273 -19.487  22.864  1.00  1.00      PROA   
ATOM   2561  HD1 LYS P 168      82.648 -19.897  21.902  1.00  1.00      PROA   
ATOM   2562  HD2 LYS P 168      83.016 -18.744  23.225  1.00  1.00      PROA   
ATOM   2563  CE  LYS P 168      80.947 -18.748  22.643  1.00  1.00      PROA   
ATOM   2564  HE1 LYS P 168      80.546 -18.400  23.619  1.00  1.00      PROA   
ATOM   2565  HE2 LYS P 168      80.195 -19.408  22.160  1.00  1.00      PROA   
ATOM   2566  NZ  LYS P 168      81.142 -17.562  21.796  1.00  1.00      PROA   
ATOM   2567  HZ1 LYS P 168      81.262 -17.809  20.793  1.00  1.00      PROA   
ATOM   2568  HZ2 LYS P 168      81.998 -17.038  22.068  1.00  1.00      PROA   
ATOM   2569  HZ3 LYS P 168      80.322 -16.929  21.893  1.00  1.00      PROA   
ATOM   2570  C   LYS P 168      85.725 -21.034  25.432  1.00  1.00      PROA   
ATOM   2571  O   LYS P 168      85.840 -20.613  26.575  1.00  1.00      PROA   
ATOM   2572  N   ASP P 169      86.561 -21.946  24.917  1.00  1.00      PROA   
ATOM   2573  HN  ASP P 169      86.342 -22.457  24.090  1.00  1.00      PROA   
ATOM   2574  CA  ASP P 169      87.764 -22.452  25.535  1.00  1.00      PROA   
ATOM   2575  HA  ASP P 169      87.922 -22.000  26.503  1.00  1.00      PROA   
ATOM   2576  CB  ASP P 169      87.574 -23.995  25.651  1.00  1.00      PROA   
ATOM   2577  HB1 ASP P 169      86.645 -24.205  26.223  1.00  1.00      PROA   
ATOM   2578  HB2 ASP P 169      88.430 -24.446  26.197  1.00  1.00      PROA   
ATOM   2579  CG  ASP P 169      87.452 -24.679  24.300  1.00  1.00      PROA   
ATOM   2580  OD1 ASP P 169      86.627 -24.244  23.450  1.00  1.00      PROA   
ATOM   2581  OD2 ASP P 169      88.184 -25.671  24.065  1.00  1.00      PROA   
ATOM   2582  C   ASP P 169      88.988 -22.149  24.651  1.00  1.00      PROA   
ATOM   2583  O   ASP P 169      90.104 -22.590  24.914  1.00  1.00      PROA   
ATOM   2584  N   SER P 170      88.795 -21.414  23.536  1.00  1.00      PROA   
ATOM   2585  HN  SER P 170      87.965 -20.867  23.451  1.00  1.00      PROA   
ATOM   2586  CA  SER P 170      89.481 -21.775  22.298  1.00  1.00      PROA   
ATOM   2587  HA  SER P 170      90.273 -22.479  22.503  1.00  1.00      PROA   
ATOM   2588  CB  SER P 170      90.103 -20.578  21.524  1.00  1.00      PROA   
ATOM   2589  HB1 SER P 170      90.806 -20.054  22.207  1.00  1.00      PROA   
ATOM   2590  HB2 SER P 170      89.325 -19.841  21.232  1.00  1.00      PROA   
ATOM   2591  OG  SER P 170      90.809 -21.018  20.354  1.00  1.00      PROA   
ATOM   2592  HG1 SER P 170      91.575 -20.443  20.280  1.00  1.00      PROA   
ATOM   2593  C   SER P 170      88.505 -22.474  21.370  1.00  1.00      PROA   
ATOM   2594  O   SER P 170      88.821 -23.497  20.782  1.00  1.00      PROA   
ATOM   2595  N   THR P 171      87.278 -21.949  21.211  1.00  1.00      PROA   
ATOM   2596  HN  THR P 171      87.081 -21.069  21.637  1.00  1.00      PROA   
ATOM   2597  CA  THR P 171      86.355 -22.393  20.168  1.00  1.00      PROA   
ATOM   2598  HA  THR P 171      86.895 -22.916  19.393  1.00  1.00      PROA   
ATOM   2599  CB  THR P 171      85.201 -23.292  20.612  1.00  1.00      PROA   
ATOM   2600  HB  THR P 171      84.622 -22.812  21.429  1.00  1.00      PROA   
ATOM   2601  OG1 THR P 171      85.670 -24.553  21.065  1.00  1.00      PROA   
ATOM   2602  HG1 THR P 171      86.045 -24.382  21.932  1.00  1.00      PROA   
ATOM   2603  CG2 THR P 171      84.273 -23.617  19.432  1.00  1.00      PROA   
ATOM   2604 HG21 THR P 171      84.844 -24.125  18.626  1.00  0.00      PROA   
ATOM   2605 HG22 THR P 171      83.793 -22.709  19.007  1.00  0.00      PROA   
ATOM   2606 HG23 THR P 171      83.459 -24.284  19.786  1.00  0.00      PROA   
ATOM   2607  C   THR P 171      85.759 -21.157  19.546  1.00  1.00      PROA   
ATOM   2608  O   THR P 171      84.977 -20.455  20.190  1.00  1.00      PROA   
ATOM   2609  N   TYR P 172      86.105 -20.873  18.277  1.00  1.00      PROA   
ATOM   2610  HN  TYR P 172      86.683 -21.496  17.756  1.00  1.00      PROA   
ATOM   2611  CA  TYR P 172      85.606 -19.754  17.502  1.00  1.00      PROA   
ATOM   2612  HA  TYR P 172      85.790 -18.872  18.098  1.00  1.00      PROA   
ATOM   2613  CB  TYR P 172      86.360 -19.605  16.154  1.00  1.00      PROA   
ATOM   2614  HB1 TYR P 172      85.787 -19.013  15.409  1.00  1.00      PROA   
ATOM   2615  HB2 TYR P 172      86.537 -20.605  15.704  1.00  1.00      PROA   
ATOM   2616  CG  TYR P 172      87.673 -18.898  16.357  1.00  1.00      PROA   
ATOM   2617  CD1 TYR P 172      87.704 -17.493  16.321  1.00  1.00      PROA   
ATOM   2618  HD1 TYR P 172      86.784 -16.940  16.202  1.00  1.00      PROA   
ATOM   2619  CE1 TYR P 172      88.920 -16.803  16.404  1.00  1.00      PROA   
ATOM   2620  HE1 TYR P 172      88.937 -15.724  16.360  1.00  1.00      PROA   
ATOM   2621  CZ  TYR P 172      90.116 -17.515  16.505  1.00  1.00      PROA   
ATOM   2622  OH  TYR P 172      91.334 -16.816  16.476  1.00  1.00      PROA   
ATOM   2623  HH  TYR P 172      92.027 -17.466  16.337  1.00  1.00      PROA   
ATOM   2624  CD2 TYR P 172      88.881 -19.601  16.495  1.00  1.00      PROA   
ATOM   2625  HD2 TYR P 172      88.868 -20.681  16.512  1.00  1.00      PROA   
ATOM   2626  CE2 TYR P 172      90.103 -18.913  16.562  1.00  1.00      PROA   
ATOM   2627  HE2 TYR P 172      91.031 -19.459  16.646  1.00  1.00      PROA   
ATOM   2628  C   TYR P 172      84.107 -19.731  17.253  1.00  1.00      PROA   
ATOM   2629  O   TYR P 172      83.427 -20.755  17.223  1.00  1.00      PROA   
ATOM   2630  N   SER P 173      83.548 -18.520  17.079  1.00  1.00      PROA   
ATOM   2631  HN  SER P 173      84.093 -17.685  17.109  1.00  1.00      PROA   
ATOM   2632  CA  SER P 173      82.161 -18.361  16.679  1.00  1.00      PROA   
ATOM   2633  HA  SER P 173      81.724 -19.329  16.484  1.00  1.00      PROA   
ATOM   2634  CB  SER P 173      81.260 -17.629  17.710  1.00  1.00      PROA   
ATOM   2635  HB1 SER P 173      80.201 -17.907  17.521  1.00  1.00      PROA   
ATOM   2636  HB2 SER P 173      81.340 -16.527  17.587  1.00  1.00      PROA   
ATOM   2637  OG  SER P 173      81.609 -17.949  19.060  1.00  1.00      PROA   
ATOM   2638  HG1 SER P 173      82.374 -17.403  19.256  1.00  1.00      PROA   
ATOM   2639  C   SER P 173      82.131 -17.557  15.395  1.00  1.00      PROA   
ATOM   2640  O   SER P 173      82.821 -16.549  15.262  1.00  1.00      PROA   
ATOM   2641  N   LEU P 174      81.324 -17.977  14.411  1.00  1.00      PROA   
ATOM   2642  HN  LEU P 174      80.835 -18.842  14.492  1.00  1.00      PROA   
ATOM   2643  CA  LEU P 174      81.152 -17.239  13.174  1.00  1.00      PROA   
ATOM   2644  HA  LEU P 174      81.328 -16.188  13.351  1.00  1.00      PROA   
ATOM   2645  CB  LEU P 174      82.149 -17.742  12.094  1.00  1.00      PROA   
ATOM   2646  HB1 LEU P 174      82.006 -18.829  11.913  1.00  1.00      PROA   
ATOM   2647  HB2 LEU P 174      83.158 -17.624  12.543  1.00  1.00      PROA   
ATOM   2648  CG  LEU P 174      82.155 -17.000  10.738  1.00  1.00      PROA   
ATOM   2649  HG  LEU P 174      81.824 -15.951  10.898  1.00  1.00      PROA   
ATOM   2650  CD1 LEU P 174      83.584 -16.943  10.173  1.00  1.00      PROA   
ATOM   2651 HD11 LEU P 174      83.969 -17.969   9.991  1.00  0.00      PROA   
ATOM   2652 HD12 LEU P 174      84.265 -16.427  10.883  1.00  0.00      PROA   
ATOM   2653 HD13 LEU P 174      83.597 -16.388   9.210  1.00  0.00      PROA   
ATOM   2654  CD2 LEU P 174      81.236 -17.660   9.701  1.00  1.00      PROA   
ATOM   2655 HD21 LEU P 174      80.172 -17.614  10.018  1.00  0.00      PROA   
ATOM   2656 HD22 LEU P 174      81.521 -18.724   9.555  1.00  0.00      PROA   
ATOM   2657 HD23 LEU P 174      81.326 -17.145   8.721  1.00  0.00      PROA   
ATOM   2658  C   LEU P 174      79.704 -17.367  12.743  1.00  1.00      PROA   
ATOM   2659  O   LEU P 174      79.078 -18.416  12.886  1.00  1.00      PROA   
ATOM   2660  N   SER P 175      79.096 -16.284  12.244  1.00  1.00      PROA   
ATOM   2661  HN  SER P 175      79.589 -15.425  12.134  1.00  1.00      PROA   
ATOM   2662  CA  SER P 175      77.693 -16.266  11.862  1.00  1.00      PROA   
ATOM   2663  HA  SER P 175      77.204 -17.180  12.165  1.00  1.00      PROA   
ATOM   2664  CB  SER P 175      76.928 -15.091  12.517  1.00  1.00      PROA   
ATOM   2665  HB1 SER P 175      76.920 -15.249  13.617  1.00  1.00      PROA   
ATOM   2666  HB2 SER P 175      75.875 -15.054  12.165  1.00  1.00      PROA   
ATOM   2667  OG  SER P 175      77.577 -13.850  12.250  1.00  1.00      PROA   
ATOM   2668  HG1 SER P 175      77.669 -13.830  11.294  1.00  1.00      PROA   
ATOM   2669  C   SER P 175      77.550 -16.155  10.360  1.00  1.00      PROA   
ATOM   2670  O   SER P 175      77.873 -15.131   9.765  1.00  1.00      PROA   
ATOM   2671  N   SER P 176      77.061 -17.229   9.719  1.00  1.00      PROA   
ATOM   2672  HN  SER P 176      76.774 -18.011  10.267  1.00  1.00      PROA   
ATOM   2673  CA  SER P 176      76.816 -17.330   8.289  1.00  1.00      PROA   
ATOM   2674  HA  SER P 176      76.379 -18.307   8.138  1.00  1.00      PROA   
ATOM   2675  CB  SER P 176      78.157 -17.394   7.514  1.00  1.00      PROA   
ATOM   2676  HB1 SER P 176      78.724 -18.287   7.854  1.00  1.00      PROA   
ATOM   2677  HB2 SER P 176      78.760 -16.501   7.784  1.00  1.00      PROA   
ATOM   2678  OG  SER P 176      78.009 -17.452   6.101  1.00  1.00      PROA   
ATOM   2679  HG1 SER P 176      78.241 -16.570   5.802  1.00  1.00      PROA   
ATOM   2680  C   SER P 176      75.714 -16.385   7.797  1.00  1.00      PROA   
ATOM   2681  O   SER P 176      74.592 -16.510   8.285  1.00  1.00      PROA   
ATOM   2682  N   THR P 177      75.987 -15.451   6.861  1.00  1.00      PROA   
ATOM   2683  HN  THR P 177      76.907 -15.427   6.477  1.00  1.00      PROA   
ATOM   2684  CA  THR P 177      75.219 -14.219   6.634  1.00  1.00      PROA   
ATOM   2685  HA  THR P 177      75.099 -13.796   7.621  1.00  1.00      PROA   
ATOM   2686  CB  THR P 177      76.034 -13.171   5.887  1.00  1.00      PROA   
ATOM   2687  HB  THR P 177      76.391 -13.600   4.926  1.00  1.00      PROA   
ATOM   2688  OG1 THR P 177      77.175 -12.806   6.644  1.00  1.00      PROA   
ATOM   2689  HG1 THR P 177      77.795 -13.527   6.510  1.00  1.00      PROA   
ATOM   2690  CG2 THR P 177      75.283 -11.858   5.653  1.00  1.00      PROA   
ATOM   2691 HG21 THR P 177      74.915 -11.460   6.623  1.00  0.00      PROA   
ATOM   2692 HG22 THR P 177      74.426 -11.978   4.957  1.00  0.00      PROA   
ATOM   2693 HG23 THR P 177      75.978 -11.110   5.216  1.00  0.00      PROA   
ATOM   2694  C   THR P 177      73.767 -14.306   6.147  1.00  1.00      PROA   
ATOM   2695  O   THR P 177      72.866 -14.277   6.972  1.00  1.00      PROA   
ATOM   2696  N   LEU P 178      73.343 -14.380   4.862  1.00  1.00      PROA   
ATOM   2697  HN  LEU P 178      72.351 -14.312   4.799  1.00  1.00      PROA   
ATOM   2698  CA  LEU P 178      73.974 -14.555   3.568  1.00  1.00      PROA   
ATOM   2699  HA  LEU P 178      74.993 -14.197   3.567  1.00  1.00      PROA   
ATOM   2700  CB  LEU P 178      73.891 -16.062   3.201  1.00  1.00      PROA   
ATOM   2701  HB1 LEU P 178      72.857 -16.397   3.432  1.00  1.00      PROA   
ATOM   2702  HB2 LEU P 178      74.567 -16.633   3.872  1.00  1.00      PROA   
ATOM   2703  CG  LEU P 178      74.170 -16.468   1.736  1.00  1.00      PROA   
ATOM   2704  HG  LEU P 178      73.574 -15.847   1.032  1.00  1.00      PROA   
ATOM   2705  CD1 LEU P 178      75.650 -16.303   1.387  1.00  1.00      PROA   
ATOM   2706 HD11 LEU P 178      76.285 -16.843   2.121  1.00  0.00      PROA   
ATOM   2707 HD12 LEU P 178      75.942 -15.231   1.399  1.00  0.00      PROA   
ATOM   2708 HD13 LEU P 178      75.859 -16.718   0.377  1.00  0.00      PROA   
ATOM   2709  CD2 LEU P 178      73.710 -17.912   1.502  1.00  1.00      PROA   
ATOM   2710 HD21 LEU P 178      72.610 -17.999   1.635  1.00  0.00      PROA   
ATOM   2711 HD22 LEU P 178      74.191 -18.581   2.247  1.00  0.00      PROA   
ATOM   2712 HD23 LEU P 178      73.978 -18.251   0.479  1.00  0.00      PROA   
ATOM   2713  C   LEU P 178      73.175 -13.778   2.516  1.00  1.00      PROA   
ATOM   2714  O   LEU P 178      71.960 -13.916   2.459  1.00  1.00      PROA   
ATOM   2715  N   THR P 179      73.814 -12.986   1.618  1.00  1.00      PROA   
ATOM   2716  HN  THR P 179      74.786 -12.799   1.739  1.00  1.00      PROA   
ATOM   2717  CA  THR P 179      73.188 -12.391   0.411  1.00  1.00      PROA   
ATOM   2718  HA  THR P 179      73.036 -13.205  -0.282  1.00  1.00      PROA   
ATOM   2719  CB  THR P 179      74.149 -11.409  -0.276  1.00  1.00      PROA   
ATOM   2720  HB  THR P 179      75.052 -11.975  -0.589  1.00  1.00      PROA   
ATOM   2721  OG1 THR P 179      74.565 -10.385   0.617  1.00  1.00      PROA   
ATOM   2722  HG1 THR P 179      75.353 -10.709   1.059  1.00  1.00      PROA   
ATOM   2723  CG2 THR P 179      73.574 -10.712  -1.518  1.00  1.00      PROA   
ATOM   2724 HG21 THR P 179      72.704 -10.066  -1.271  1.00  0.00      PROA   
ATOM   2725 HG22 THR P 179      73.265 -11.450  -2.289  1.00  0.00      PROA   
ATOM   2726 HG23 THR P 179      74.348 -10.056  -1.972  1.00  0.00      PROA   
ATOM   2727  C   THR P 179      71.813 -11.721   0.598  1.00  1.00      PROA   
ATOM   2728  O   THR P 179      71.619 -10.923   1.512  1.00  1.00      PROA   
ATOM   2729  N   LEU P 180      70.777 -11.956  -0.234  1.00  1.00      PROA   
ATOM   2730  HN  LEU P 180      69.938 -11.475   0.008  1.00  1.00      PROA   
ATOM   2731  CA  LEU P 180      70.669 -12.731  -1.463  1.00  1.00      PROA   
ATOM   2732  HA  LEU P 180      71.631 -12.797  -1.949  1.00  1.00      PROA   
ATOM   2733  CB  LEU P 180      70.078 -14.155  -1.222  1.00  1.00      PROA   
ATOM   2734  HB1 LEU P 180      69.739 -14.631  -2.167  1.00  1.00      PROA   
ATOM   2735  HB2 LEU P 180      69.202 -14.056  -0.546  1.00  1.00      PROA   
ATOM   2736  CG  LEU P 180      71.061 -15.174  -0.618  1.00  1.00      PROA   
ATOM   2737  HG  LEU P 180      71.578 -14.707   0.248  1.00  1.00      PROA   
ATOM   2738  CD1 LEU P 180      70.313 -16.400  -0.085  1.00  1.00      PROA   
ATOM   2739 HD11 LEU P 180      69.729 -16.883  -0.898  1.00  0.00      PROA   
ATOM   2740 HD12 LEU P 180      69.617 -16.099   0.728  1.00  0.00      PROA   
ATOM   2741 HD13 LEU P 180      71.027 -17.146   0.325  1.00  0.00      PROA   
ATOM   2742  CD2 LEU P 180      72.106 -15.613  -1.648  1.00  1.00      PROA   
ATOM   2743 HD21 LEU P 180      72.703 -14.754  -2.022  1.00  0.00      PROA   
ATOM   2744 HD22 LEU P 180      71.599 -16.095  -2.511  1.00  0.00      PROA   
ATOM   2745 HD23 LEU P 180      72.800 -16.350  -1.190  1.00  0.00      PROA   
ATOM   2746  C   LEU P 180      69.776 -11.920  -2.402  1.00  1.00      PROA   
ATOM   2747  O   LEU P 180      70.055 -10.762  -2.702  1.00  1.00      PROA   
ATOM   2748  N   SER P 181      68.657 -12.488  -2.877  1.00  1.00      PROA   
ATOM   2749  HN  SER P 181      68.424 -13.434  -2.662  1.00  1.00      PROA   
ATOM   2750  CA  SER P 181      67.625 -11.739  -3.562  1.00  1.00      PROA   
ATOM   2751  HA  SER P 181      67.454 -10.824  -3.014  1.00  1.00      PROA   
ATOM   2752  CB  SER P 181      67.948 -11.416  -5.065  1.00  1.00      PROA   
ATOM   2753  HB1 SER P 181      69.023 -11.152  -5.152  1.00  1.00      PROA   
ATOM   2754  HB2 SER P 181      67.367 -10.517  -5.364  1.00  1.00      PROA   
ATOM   2755  OG  SER P 181      67.632 -12.469  -5.984  1.00  1.00      PROA   
ATOM   2756  HG1 SER P 181      68.457 -12.784  -6.361  1.00  1.00      PROA   
ATOM   2757  C   SER P 181      66.384 -12.606  -3.456  1.00  1.00      PROA   
ATOM   2758  O   SER P 181      66.486 -13.780  -3.104  1.00  1.00      PROA   
ATOM   2759  N   LYS P 182      65.182 -12.071  -3.780  1.00  1.00      PROA   
ATOM   2760  HN  LYS P 182      65.123 -11.084  -3.907  1.00  1.00      PROA   
ATOM   2761  CA  LYS P 182      64.008 -12.839  -4.213  1.00  1.00      PROA   
ATOM   2762  HA  LYS P 182      63.511 -12.176  -4.906  1.00  1.00      PROA   
ATOM   2763  CB  LYS P 182      62.921 -13.131  -3.124  1.00  1.00      PROA   
ATOM   2764  HB1 LYS P 182      62.045 -13.583  -3.637  1.00  1.00      PROA   
ATOM   2765  HB2 LYS P 182      62.588 -12.157  -2.705  1.00  1.00      PROA   
ATOM   2766  CG  LYS P 182      63.349 -14.049  -1.962  1.00  1.00      PROA   
ATOM   2767  HG1 LYS P 182      63.531 -13.456  -1.041  1.00  1.00      PROA   
ATOM   2768  HG2 LYS P 182      64.331 -14.494  -2.228  1.00  1.00      PROA   
ATOM   2769  CD  LYS P 182      62.375 -15.222  -1.679  1.00  1.00      PROA   
ATOM   2770  HD1 LYS P 182      62.821 -15.872  -0.897  1.00  1.00      PROA   
ATOM   2771  HD2 LYS P 182      62.295 -15.824  -2.608  1.00  1.00      PROA   
ATOM   2772  CE  LYS P 182      60.969 -14.823  -1.208  1.00  1.00      PROA   
ATOM   2773  HE1 LYS P 182      60.521 -14.096  -1.919  1.00  1.00      PROA   
ATOM   2774  HE2 LYS P 182      61.015 -14.369  -0.195  1.00  1.00      PROA   
ATOM   2775  NZ  LYS P 182      60.072 -15.983  -1.149  1.00  1.00      PROA   
ATOM   2776  HZ1 LYS P 182      60.220 -16.648  -0.363  1.00  1.00      PROA   
ATOM   2777  HZ2 LYS P 182      60.129 -16.530  -2.032  1.00  1.00      PROA   
ATOM   2778  HZ3 LYS P 182      59.077 -15.684  -1.092  1.00  1.00      PROA   
ATOM   2779  C   LYS P 182      64.310 -14.077  -5.073  1.00  1.00      PROA   
ATOM   2780  O   LYS P 182      64.044 -15.216  -4.707  1.00  1.00      PROA   
ATOM   2781  N   ALA P 183      64.944 -13.884  -6.243  1.00  1.00      PROA   
ATOM   2782  HN  ALA P 183      65.310 -12.988  -6.481  1.00  1.00      PROA   
ATOM   2783  CA  ALA P 183      65.318 -14.953  -7.146  1.00  1.00      PROA   
ATOM   2784  HA  ALA P 183      64.422 -15.502  -7.397  1.00  1.00      PROA   
ATOM   2785  CB  ALA P 183      65.912 -14.329  -8.424  1.00  1.00      PROA   
ATOM   2786  HB1 ALA P 183      66.097 -15.101  -9.201  1.00  1.00      PROA   
ATOM   2787  HB2 ALA P 183      66.873 -13.814  -8.207  1.00  1.00      PROA   
ATOM   2788  HB3 ALA P 183      65.209 -13.579  -8.846  1.00  1.00      PROA   
ATOM   2789  C   ALA P 183      66.300 -15.960  -6.543  1.00  1.00      PROA   
ATOM   2790  O   ALA P 183      66.216 -17.170  -6.765  1.00  1.00      PROA   
ATOM   2791  N   ASP P 184      67.268 -15.473  -5.756  1.00  1.00      PROA   
ATOM   2792  HN  ASP P 184      67.340 -14.486  -5.635  1.00  1.00      PROA   
ATOM   2793  CA  ASP P 184      68.400 -16.242  -5.269  1.00  1.00      PROA   
ATOM   2794  HA  ASP P 184      68.557 -17.101  -5.905  1.00  1.00      PROA   
ATOM   2795  CB  ASP P 184      69.671 -15.375  -5.345  1.00  1.00      PROA   
ATOM   2796  HB1 ASP P 184      70.582 -15.955  -5.085  1.00  1.00      PROA   
ATOM   2797  HB2 ASP P 184      69.598 -14.479  -4.692  1.00  1.00      PROA   
ATOM   2798  CG  ASP P 184      69.780 -14.932  -6.787  1.00  1.00      PROA   
ATOM   2799  OD1 ASP P 184      69.839 -15.828  -7.671  1.00  1.00      PROA   
ATOM   2800  OD2 ASP P 184      69.663 -13.709  -7.028  1.00  1.00      PROA   
ATOM   2801  C   ASP P 184      68.149 -16.847  -3.902  1.00  1.00      PROA   
ATOM   2802  O   ASP P 184      69.012 -17.489  -3.311  1.00  1.00      PROA   
ATOM   2803  N   TYR P 185      66.896 -16.757  -3.433  1.00  1.00      PROA   
ATOM   2804  HN  TYR P 185      66.289 -16.071  -3.826  1.00  1.00      PROA   
ATOM   2805  CA  TYR P 185      66.373 -17.647  -2.421  1.00  1.00      PROA   
ATOM   2806  HA  TYR P 185      67.148 -18.312  -2.068  1.00  1.00      PROA   
ATOM   2807  CB  TYR P 185      65.824 -16.798  -1.249  1.00  1.00      PROA   
ATOM   2808  HB1 TYR P 185      64.829 -16.372  -1.498  1.00  1.00      PROA   
ATOM   2809  HB2 TYR P 185      66.518 -15.952  -1.054  1.00  1.00      PROA   
ATOM   2810  CG  TYR P 185      65.713 -17.593   0.020  1.00  1.00      PROA   
ATOM   2811  CD1 TYR P 185      66.861 -17.788   0.802  1.00  1.00      PROA   
ATOM   2812  HD1 TYR P 185      67.809 -17.401   0.459  1.00  1.00      PROA   
ATOM   2813  CE1 TYR P 185      66.793 -18.477   2.017  1.00  1.00      PROA   
ATOM   2814  HE1 TYR P 185      67.683 -18.634   2.609  1.00  1.00      PROA   
ATOM   2815  CZ  TYR P 185      65.570 -18.977   2.461  1.00  1.00      PROA   
ATOM   2816  OH  TYR P 185      65.523 -19.680   3.674  1.00  1.00      PROA   
ATOM   2817  HH  TYR P 185      64.665 -20.107   3.723  1.00  1.00      PROA   
ATOM   2818  CD2 TYR P 185      64.484 -18.099   0.478  1.00  1.00      PROA   
ATOM   2819  HD2 TYR P 185      63.592 -17.969  -0.116  1.00  1.00      PROA   
ATOM   2820  CE2 TYR P 185      64.415 -18.800   1.692  1.00  1.00      PROA   
ATOM   2821  HE2 TYR P 185      63.472 -19.207   2.028  1.00  1.00      PROA   
ATOM   2822  C   TYR P 185      65.271 -18.519  -3.040  1.00  1.00      PROA   
ATOM   2823  O   TYR P 185      65.177 -19.706  -2.744  1.00  1.00      PROA   
ATOM   2824  N   GLU P 186      64.403 -17.970  -3.924  1.00  1.00      PROA   
ATOM   2825  HN  GLU P 186      64.435 -16.999  -4.148  1.00  1.00      PROA   
ATOM   2826  CA  GLU P 186      63.273 -18.696  -4.502  1.00  1.00      PROA   
ATOM   2827  HA  GLU P 186      62.723 -19.103  -3.667  1.00  1.00      PROA   
ATOM   2828  CB  GLU P 186      62.335 -17.731  -5.276  1.00  1.00      PROA   
ATOM   2829  HB1 GLU P 186      62.758 -17.483  -6.273  1.00  1.00      PROA   
ATOM   2830  HB2 GLU P 186      62.270 -16.780  -4.706  1.00  1.00      PROA   
ATOM   2831  CG  GLU P 186      60.885 -18.256  -5.412  1.00  1.00      PROA   
ATOM   2832  HG1 GLU P 186      60.853 -19.250  -5.908  1.00  1.00      PROA   
ATOM   2833  HG2 GLU P 186      60.267 -17.545  -6.001  1.00  1.00      PROA   
ATOM   2834  CD  GLU P 186      60.254 -18.374  -4.037  1.00  1.00      PROA   
ATOM   2835  OE1 GLU P 186      60.173 -17.334  -3.336  1.00  1.00      PROA   
ATOM   2836  OE2 GLU P 186      59.908 -19.503  -3.612  1.00  1.00      PROA   
ATOM   2837  C   GLU P 186      63.590 -19.892  -5.407  1.00  1.00      PROA   
ATOM   2838  O   GLU P 186      62.965 -20.943  -5.295  1.00  1.00      PROA   
ATOM   2839  N   LYS P 187      64.587 -19.795  -6.323  1.00  1.00      PROA   
ATOM   2840  HN  LYS P 187      65.096 -18.939  -6.381  1.00  1.00      PROA   
ATOM   2841  CA  LYS P 187      64.985 -20.859  -7.259  1.00  1.00      PROA   
ATOM   2842  HA  LYS P 187      64.120 -21.119  -7.852  1.00  1.00      PROA   
ATOM   2843  CB  LYS P 187      66.120 -20.334  -8.193  1.00  1.00      PROA   
ATOM   2844  HB1 LYS P 187      66.568 -21.177  -8.759  1.00  1.00      PROA   
ATOM   2845  HB2 LYS P 187      66.907 -19.924  -7.524  1.00  1.00      PROA   
ATOM   2846  CG  LYS P 187      65.761 -19.267  -9.243  1.00  1.00      PROA   
ATOM   2847  HG1 LYS P 187      65.343 -18.348  -8.779  1.00  1.00      PROA   
ATOM   2848  HG2 LYS P 187      64.959 -19.698  -9.880  1.00  1.00      PROA   
ATOM   2849  CD  LYS P 187      66.973 -18.935 -10.153  1.00  1.00      PROA   
ATOM   2850  HD1 LYS P 187      66.576 -18.682 -11.160  1.00  1.00      PROA   
ATOM   2851  HD2 LYS P 187      67.590 -19.850 -10.280  1.00  1.00      PROA   
ATOM   2852  CE  LYS P 187      67.893 -17.759  -9.751  1.00  1.00      PROA   
ATOM   2853  HE1 LYS P 187      67.341 -16.800  -9.851  1.00  1.00      PROA   
ATOM   2854  HE2 LYS P 187      68.776 -17.721 -10.425  1.00  1.00      PROA   
ATOM   2855  NZ  LYS P 187      68.383 -17.844  -8.368  1.00  1.00      PROA   
ATOM   2856  HZ1 LYS P 187      68.871 -18.724  -8.108  1.00  1.00      PROA   
ATOM   2857  HZ2 LYS P 187      67.588 -17.722  -7.708  1.00  1.00      PROA   
ATOM   2858  HZ3 LYS P 187      69.035 -17.057  -8.174  1.00  1.00      PROA   
ATOM   2859  C   LYS P 187      65.501 -22.185  -6.649  1.00  1.00      PROA   
ATOM   2860  O   LYS P 187      66.003 -23.081  -7.341  1.00  1.00      PROA   
ATOM   2861  N   HSD P 188      65.421 -22.324  -5.326  1.00  1.00      PROA   
ATOM   2862  HN  HSD P 188      64.749 -21.781  -4.828  1.00  1.00      PROA   
ATOM   2863  CA  HSD P 188      66.386 -23.035  -4.529  1.00  1.00      PROA   
ATOM   2864  HA  HSD P 188      66.933 -23.727  -5.151  1.00  1.00      PROA   
ATOM   2865  CB  HSD P 188      67.401 -22.026  -3.974  1.00  1.00      PROA   
ATOM   2866  HB1 HSD P 188      68.062 -22.494  -3.214  1.00  1.00      PROA   
ATOM   2867  HB2 HSD P 188      66.841 -21.215  -3.461  1.00  1.00      PROA   
ATOM   2868  ND1 HSD P 188      69.001 -22.066  -5.986  1.00  1.00      PROA   
ATOM   2869  HD1 HSD P 188      69.175 -23.049  -6.050  1.00  1.00      PROA   
ATOM   2870  CG  HSD P 188      68.214 -21.387  -5.080  1.00  1.00      PROA   
ATOM   2871  CE1 HSD P 188      69.557 -21.152  -6.811  1.00  1.00      PROA   
ATOM   2872  HE1 HSD P 188      70.240 -21.437  -7.611  1.00  1.00      PROA   
ATOM   2873  NE2 HSD P 188      69.174 -19.922  -6.515  1.00  1.00      PROA   
ATOM   2874  CD2 HSD P 188      68.338 -20.075  -5.412  1.00  1.00      PROA   
ATOM   2875  HD2 HSD P 188      67.854 -19.224  -4.949  1.00  1.00      PROA   
ATOM   2876  C   HSD P 188      65.706 -23.878  -3.462  1.00  1.00      PROA   
ATOM   2877  O   HSD P 188      64.501 -23.770  -3.243  1.00  1.00      PROA   
ATOM   2878  N   LYS P 189      66.469 -24.824  -2.882  1.00  1.00      PROA   
ATOM   2879  HN  LYS P 189      67.463 -24.741  -2.876  1.00  1.00      PROA   
ATOM   2880  CA  LYS P 189      65.969 -26.111  -2.426  1.00  1.00      PROA   
ATOM   2881  HA  LYS P 189      66.872 -26.688  -2.290  1.00  1.00      PROA   
ATOM   2882  CB  LYS P 189      65.147 -26.917  -3.487  1.00  1.00      PROA   
ATOM   2883  HB1 LYS P 189      64.280 -26.301  -3.809  1.00  1.00      PROA   
ATOM   2884  HB2 LYS P 189      64.726 -27.817  -2.989  1.00  1.00      PROA   
ATOM   2885  CG  LYS P 189      65.915 -27.437  -4.725  1.00  1.00      PROA   
ATOM   2886  HG1 LYS P 189      65.213 -28.077  -5.300  1.00  1.00      PROA   
ATOM   2887  HG2 LYS P 189      66.763 -28.076  -4.400  1.00  1.00      PROA   
ATOM   2888  CD  LYS P 189      66.431 -26.318  -5.647  1.00  1.00      PROA   
ATOM   2889  HD1 LYS P 189      67.342 -25.886  -5.180  1.00  1.00      PROA   
ATOM   2890  HD2 LYS P 189      65.644 -25.535  -5.697  1.00  1.00      PROA   
ATOM   2891  CE  LYS P 189      66.766 -26.744  -7.079  1.00  1.00      PROA   
ATOM   2892  HE1 LYS P 189      65.853 -27.106  -7.598  1.00  1.00      PROA   
ATOM   2893  HE2 LYS P 189      67.534 -27.546  -7.085  1.00  1.00      PROA   
ATOM   2894  NZ  LYS P 189      67.293 -25.583  -7.815  1.00  1.00      PROA   
ATOM   2895  HZ1 LYS P 189      68.248 -25.372  -7.461  1.00  1.00      PROA   
ATOM   2896  HZ2 LYS P 189      66.737 -24.719  -7.656  1.00  1.00      PROA   
ATOM   2897  HZ3 LYS P 189      67.407 -25.769  -8.832  1.00  1.00      PROA   
ATOM   2898  C   LYS P 189      65.261 -26.153  -1.070  1.00  1.00      PROA   
ATOM   2899  O   LYS P 189      64.076 -25.850  -0.958  1.00  1.00      PROA   
ATOM   2900  N   VAL P 190      65.889 -26.581   0.038  1.00  1.00      PROA   
ATOM   2901  HN  VAL P 190      65.274 -26.719   0.810  1.00  1.00      PROA   
ATOM   2902  CA  VAL P 190      67.259 -27.003   0.305  1.00  1.00      PROA   
ATOM   2903  HA  VAL P 190      67.240 -27.213   1.364  1.00  1.00      PROA   
ATOM   2904  CB  VAL P 190      67.694 -28.344  -0.304  1.00  1.00      PROA   
ATOM   2905  HB  VAL P 190      67.696 -28.292  -1.414  1.00  1.00      PROA   
ATOM   2906  CG1 VAL P 190      69.124 -28.718   0.153  1.00  1.00      PROA   
ATOM   2907 HG11 VAL P 190      69.196 -28.703   1.262  1.00  0.00      PROA   
ATOM   2908 HG12 VAL P 190      69.877 -28.017  -0.265  1.00  0.00      PROA   
ATOM   2909 HG13 VAL P 190      69.379 -29.739  -0.204  1.00  0.00      PROA   
ATOM   2910  CG2 VAL P 190      66.707 -29.443   0.134  1.00  1.00      PROA   
ATOM   2911 HG21 VAL P 190      65.680 -29.224  -0.229  1.00  0.00      PROA   
ATOM   2912 HG22 VAL P 190      66.677 -29.515   1.242  1.00  0.00      PROA   
ATOM   2913 HG23 VAL P 190      67.016 -30.428  -0.278  1.00  0.00      PROA   
ATOM   2914  C   VAL P 190      68.314 -25.914   0.177  1.00  1.00      PROA   
ATOM   2915  O   VAL P 190      68.735 -25.535  -0.915  1.00  1.00      PROA   
ATOM   2916  N   TYR P 191      68.805 -25.432   1.333  1.00  1.00      PROA   
ATOM   2917  HN  TYR P 191      68.395 -25.704   2.200  1.00  1.00      PROA   
ATOM   2918  CA  TYR P 191      69.984 -24.592   1.435  1.00  1.00      PROA   
ATOM   2919  HA  TYR P 191      70.495 -24.551   0.484  1.00  1.00      PROA   
ATOM   2920  CB  TYR P 191      69.703 -23.160   1.972  1.00  1.00      PROA   
ATOM   2921  HB1 TYR P 191      70.567 -22.490   1.772  1.00  1.00      PROA   
ATOM   2922  HB2 TYR P 191      69.523 -23.178   3.068  1.00  1.00      PROA   
ATOM   2923  CG  TYR P 191      68.478 -22.581   1.334  1.00  1.00      PROA   
ATOM   2924  CD1 TYR P 191      68.538 -21.918   0.098  1.00  1.00      PROA   
ATOM   2925  HD1 TYR P 191      69.488 -21.826  -0.408  1.00  1.00      PROA   
ATOM   2926  CE1 TYR P 191      67.372 -21.405  -0.491  1.00  1.00      PROA   
ATOM   2927  HE1 TYR P 191      67.430 -20.887  -1.436  1.00  1.00      PROA   
ATOM   2928  CZ  TYR P 191      66.137 -21.567   0.148  1.00  1.00      PROA   
ATOM   2929  OH  TYR P 191      64.936 -21.137  -0.450  1.00  1.00      PROA   
ATOM   2930  HH  TYR P 191      65.144 -20.703  -1.280  1.00  1.00      PROA   
ATOM   2931  CD2 TYR P 191      67.245 -22.676   1.996  1.00  1.00      PROA   
ATOM   2932  HD2 TYR P 191      67.192 -23.169   2.955  1.00  1.00      PROA   
ATOM   2933  CE2 TYR P 191      66.087 -22.170   1.406  1.00  1.00      PROA   
ATOM   2934  HE2 TYR P 191      65.147 -22.234   1.935  1.00  1.00      PROA   
ATOM   2935  C   TYR P 191      70.877 -25.291   2.440  1.00  1.00      PROA   
ATOM   2936  O   TYR P 191      70.390 -25.976   3.343  1.00  1.00      PROA   
ATOM   2937  N   ALA P 192      72.206 -25.157   2.314  1.00  1.00      PROA   
ATOM   2938  HN  ALA P 192      72.602 -24.632   1.564  1.00  1.00      PROA   
ATOM   2939  CA  ALA P 192      73.107 -25.788   3.245  1.00  1.00      PROA   
ATOM   2940  HA  ALA P 192      72.627 -25.800   4.213  1.00  1.00      PROA   
ATOM   2941  CB  ALA P 192      73.386 -27.236   2.816  1.00  1.00      PROA   
ATOM   2942  HB1 ALA P 192      73.888 -27.785   3.641  1.00  1.00      PROA   
ATOM   2943  HB2 ALA P 192      74.020 -27.270   1.905  1.00  1.00      PROA   
ATOM   2944  HB3 ALA P 192      72.429 -27.758   2.600  1.00  1.00      PROA   
ATOM   2945  C   ALA P 192      74.414 -25.036   3.461  1.00  1.00      PROA   
ATOM   2946  O   ALA P 192      75.033 -24.484   2.553  1.00  1.00      PROA   
ATOM   2947  N   CYS P 193      74.862 -25.030   4.722  1.00  1.00      PROA   
ATOM   2948  HN  CYS P 193      74.344 -25.551   5.396  1.00  1.00      PROA   
ATOM   2949  CA  CYS P 193      76.055 -24.378   5.219  1.00  1.00      PROA   
ATOM   2950  HA  CYS P 193      76.314 -23.538   4.591  1.00  1.00      PROA   
ATOM   2951  CB  CYS P 193      75.729 -23.916   6.672  1.00  1.00      PROA   
ATOM   2952  HB1 CYS P 193      75.513 -24.814   7.289  1.00  1.00      PROA   
ATOM   2953  HB2 CYS P 193      74.781 -23.342   6.598  1.00  1.00      PROA   
ATOM   2954  SG  CYS P 193      76.923 -22.857   7.544  1.00  1.00      PROA   
ATOM   2955  C   CYS P 193      77.180 -25.405   5.186  1.00  1.00      PROA   
ATOM   2956  O   CYS P 193      77.148 -26.386   5.927  1.00  1.00      PROA   
ATOM   2957  N   GLU P 194      78.167 -25.240   4.283  1.00  1.00      PROA   
ATOM   2958  HN  GLU P 194      78.230 -24.410   3.733  1.00  1.00      PROA   
ATOM   2959  CA  GLU P 194      79.154 -26.256   3.951  1.00  1.00      PROA   
ATOM   2960  HA  GLU P 194      78.870 -27.202   4.387  1.00  1.00      PROA   
ATOM   2961  CB  GLU P 194      79.204 -26.446   2.404  1.00  1.00      PROA   
ATOM   2962  HB1 GLU P 194      79.346 -25.447   1.938  1.00  1.00      PROA   
ATOM   2963  HB2 GLU P 194      78.205 -26.817   2.090  1.00  1.00      PROA   
ATOM   2964  CG  GLU P 194      80.289 -27.407   1.847  1.00  1.00      PROA   
ATOM   2965  HG1 GLU P 194      80.131 -28.435   2.238  1.00  1.00      PROA   
ATOM   2966  HG2 GLU P 194      81.301 -27.070   2.160  1.00  1.00      PROA   
ATOM   2967  CD  GLU P 194      80.264 -27.481   0.325  1.00  1.00      PROA   
ATOM   2968  OE1 GLU P 194      79.279 -27.994  -0.262  1.00  1.00      PROA   
ATOM   2969  OE2 GLU P 194      81.246 -26.996  -0.296  1.00  1.00      PROA   
ATOM   2970  C   GLU P 194      80.521 -25.902   4.521  1.00  1.00      PROA   
ATOM   2971  O   GLU P 194      81.201 -24.974   4.072  1.00  1.00      PROA   
ATOM   2972  N   VAL P 195      80.956 -26.646   5.554  1.00  1.00      PROA   
ATOM   2973  HN  VAL P 195      80.415 -27.409   5.900  1.00  1.00      PROA   
ATOM   2974  CA  VAL P 195      82.125 -26.325   6.353  1.00  1.00      PROA   
ATOM   2975  HA  VAL P 195      82.544 -25.379   6.045  1.00  1.00      PROA   
ATOM   2976  CB  VAL P 195      81.757 -26.229   7.836  1.00  1.00      PROA   
ATOM   2977  HB  VAL P 195      81.340 -27.198   8.184  1.00  1.00      PROA   
ATOM   2978  CG1 VAL P 195      82.988 -25.885   8.695  1.00  1.00      PROA   
ATOM   2979 HG11 VAL P 195      83.462 -24.945   8.339  1.00  0.00      PROA   
ATOM   2980 HG12 VAL P 195      83.744 -26.699   8.677  1.00  0.00      PROA   
ATOM   2981 HG13 VAL P 195      82.683 -25.730   9.752  1.00  0.00      PROA   
ATOM   2982  CG2 VAL P 195      80.674 -25.144   8.017  1.00  1.00      PROA   
ATOM   2983 HG21 VAL P 195      79.727 -25.429   7.511  1.00  0.00      PROA   
ATOM   2984 HG22 VAL P 195      81.025 -24.177   7.598  1.00  0.00      PROA   
ATOM   2985 HG23 VAL P 195      80.454 -24.998   9.096  1.00  0.00      PROA   
ATOM   2986  C   VAL P 195      83.180 -27.397   6.127  1.00  1.00      PROA   
ATOM   2987  O   VAL P 195      82.995 -28.570   6.437  1.00  1.00      PROA   
ATOM   2988  N   THR P 196      84.332 -27.043   5.528  1.00  1.00      PROA   
ATOM   2989  HN  THR P 196      84.484 -26.085   5.298  1.00  1.00      PROA   
ATOM   2990  CA  THR P 196      85.400 -27.999   5.224  1.00  1.00      PROA   
ATOM   2991  HA  THR P 196      85.161 -28.957   5.663  1.00  1.00      PROA   
ATOM   2992  CB  THR P 196      85.614 -28.232   3.741  1.00  1.00      PROA   
ATOM   2993  HB  THR P 196      85.962 -27.299   3.248  1.00  1.00      PROA   
ATOM   2994  OG1 THR P 196      84.393 -28.626   3.137  1.00  1.00      PROA   
ATOM   2995  HG1 THR P 196      83.705 -28.395   3.766  1.00  1.00      PROA   
ATOM   2996  CG2 THR P 196      86.620 -29.362   3.473  1.00  1.00      PROA   
ATOM   2997 HG21 THR P 196      86.289 -30.296   3.976  1.00  0.00      PROA   
ATOM   2998 HG22 THR P 196      87.637 -29.100   3.836  1.00  0.00      PROA   
ATOM   2999 HG23 THR P 196      86.683 -29.562   2.382  1.00  0.00      PROA   
ATOM   3000  C   THR P 196      86.707 -27.558   5.838  1.00  1.00      PROA   
ATOM   3001  O   THR P 196      87.273 -26.518   5.510  1.00  1.00      PROA   
ATOM   3002  N   HSD P 197      87.220 -28.352   6.783  1.00  1.00      PROA   
ATOM   3003  HN  HSD P 197      86.802 -29.241   6.957  1.00  1.00      PROA   
ATOM   3004  CA  HSD P 197      88.372 -28.032   7.601  1.00  1.00      PROA   
ATOM   3005  HA  HSD P 197      89.010 -27.319   7.101  1.00  1.00      PROA   
ATOM   3006  CB  HSD P 197      87.909 -27.510   8.993  1.00  1.00      PROA   
ATOM   3007  HB1 HSD P 197      88.754 -27.528   9.713  1.00  1.00      PROA   
ATOM   3008  HB2 HSD P 197      87.122 -28.189   9.384  1.00  1.00      PROA   
ATOM   3009  ND1 HSD P 197      87.636 -25.218  10.026  1.00  1.00      PROA   
ATOM   3010  HD1 HSD P 197      88.204 -25.424  10.823  1.00  1.00      PROA   
ATOM   3011  CG  HSD P 197      87.320 -26.114   9.027  1.00  1.00      PROA   
ATOM   3012  CE1 HSD P 197      86.843 -24.132   9.869  1.00  1.00      PROA   
ATOM   3013  HE1 HSD P 197      86.846 -23.276  10.543  1.00  1.00      PROA   
ATOM   3014  NE2 HSD P 197      86.041 -24.269   8.836  1.00  1.00      PROA   
ATOM   3015  CD2 HSD P 197      86.330 -25.514   8.311  1.00  1.00      PROA   
ATOM   3016  HD2 HSD P 197      85.726 -25.867   7.484  1.00  1.00      PROA   
ATOM   3017  C   HSD P 197      89.134 -29.345   7.747  1.00  1.00      PROA   
ATOM   3018  O   HSD P 197      88.559 -30.408   7.575  1.00  1.00      PROA   
ATOM   3019  N   GLN P 198      90.439 -29.414   8.051  1.00  1.00      PROA   
ATOM   3020  HN  GLN P 198      90.799 -30.344   8.019  1.00  1.00      PROA   
ATOM   3021  CA  GLN P 198      91.378 -28.350   8.356  1.00  1.00      PROA   
ATOM   3022  HA  GLN P 198      91.069 -27.441   7.862  1.00  1.00      PROA   
ATOM   3023  CB  GLN P 198      92.801 -28.721   7.858  1.00  1.00      PROA   
ATOM   3024  HB1 GLN P 198      93.501 -27.895   8.107  1.00  1.00      PROA   
ATOM   3025  HB2 GLN P 198      92.754 -28.770   6.749  1.00  1.00      PROA   
ATOM   3026  CG  GLN P 198      93.375 -30.064   8.383  1.00  1.00      PROA   
ATOM   3027  HG1 GLN P 198      92.706 -30.911   8.118  1.00  1.00      PROA   
ATOM   3028  HG2 GLN P 198      93.502 -30.023   9.485  1.00  1.00      PROA   
ATOM   3029  CD  GLN P 198      94.751 -30.345   7.768  1.00  1.00      PROA   
ATOM   3030  OE1 GLN P 198      95.308 -29.545   7.022  1.00  1.00      PROA   
ATOM   3031  NE2 GLN P 198      95.330 -31.522   8.085  1.00  1.00      PROA   
ATOM   3032 HE21 GLN P 198      96.226 -31.692   7.675  1.00  0.00      PROA   
ATOM   3033 HE22 GLN P 198      94.864 -32.178   8.680  1.00  0.00      PROA   
ATOM   3034  C   GLN P 198      91.389 -28.051   9.846  1.00  1.00      PROA   
ATOM   3035  O   GLN P 198      91.548 -26.910  10.257  1.00  1.00      PROA   
ATOM   3036  N   GLY P 199      91.110 -29.074  10.678  1.00  1.00      PROA   
ATOM   3037  HN  GLY P 199      91.153 -29.999  10.310  1.00  1.00      PROA   
ATOM   3038  CA  GLY P 199      90.695 -28.921  12.078  1.00  1.00      PROA   
ATOM   3039  HA1 GLY P 199      90.475 -27.888  12.303  1.00  1.00      PROA   
ATOM   3040  HA2 GLY P 199      91.475 -29.336  12.699  1.00  1.00      PROA   
ATOM   3041  C   GLY P 199      89.431 -29.704  12.337  1.00  1.00      PROA   
ATOM   3042  O   GLY P 199      88.843 -29.688  13.414  1.00  1.00      PROA   
ATOM   3043  N   LEU P 200      89.025 -30.441  11.299  1.00  1.00      PROA   
ATOM   3044  HN  LEU P 200      89.556 -30.403  10.456  1.00  1.00      PROA   
ATOM   3045  CA  LEU P 200      87.953 -31.394  11.194  1.00  1.00      PROA   
ATOM   3046  HA  LEU P 200      87.763 -31.849  12.155  1.00  1.00      PROA   
ATOM   3047  CB  LEU P 200      86.704 -30.717  10.565  1.00  1.00      PROA   
ATOM   3048  HB1 LEU P 200      86.769 -30.687   9.456  1.00  1.00      PROA   
ATOM   3049  HB2 LEU P 200      86.731 -29.663  10.915  1.00  1.00      PROA   
ATOM   3050  CG  LEU P 200      85.307 -31.225  10.985  1.00  1.00      PROA   
ATOM   3051  HG  LEU P 200      85.225 -31.125  12.089  1.00  1.00      PROA   
ATOM   3052  CD1 LEU P 200      84.244 -30.315  10.350  1.00  1.00      PROA   
ATOM   3053 HD11 LEU P 200      84.275 -30.394   9.242  1.00  0.00      PROA   
ATOM   3054 HD12 LEU P 200      84.412 -29.252  10.629  1.00  0.00      PROA   
ATOM   3055 HD13 LEU P 200      83.226 -30.606  10.688  1.00  0.00      PROA   
ATOM   3056  CD2 LEU P 200      85.007 -32.688  10.630  1.00  1.00      PROA   
ATOM   3057 HD21 LEU P 200      85.651 -33.381  11.212  1.00  0.00      PROA   
ATOM   3058 HD22 LEU P 200      85.144 -32.861   9.541  1.00  0.00      PROA   
ATOM   3059 HD23 LEU P 200      83.953 -32.928  10.883  1.00  0.00      PROA   
ATOM   3060  C   LEU P 200      88.611 -32.393  10.244  1.00  1.00      PROA   
ATOM   3061  O   LEU P 200      89.766 -32.195   9.852  1.00  1.00      PROA   
ATOM   3062  N   SER P 201      87.955 -33.495   9.863  1.00  1.00      PROA   
ATOM   3063  HN  SER P 201      87.032 -33.676  10.194  1.00  1.00      PROA   
ATOM   3064  CA  SER P 201      88.518 -34.440   8.900  1.00  1.00      PROA   
ATOM   3065  HA  SER P 201      89.133 -33.904   8.193  1.00  1.00      PROA   
ATOM   3066  CB  SER P 201      89.420 -35.519   9.553  1.00  1.00      PROA   
ATOM   3067  HB1 SER P 201      89.697 -36.306   8.819  1.00  1.00      PROA   
ATOM   3068  HB2 SER P 201      88.885 -36.008  10.396  1.00  1.00      PROA   
ATOM   3069  OG  SER P 201      90.628 -34.920  10.023  1.00  1.00      PROA   
ATOM   3070  HG1 SER P 201      90.433 -33.989  10.154  1.00  1.00      PROA   
ATOM   3071  C   SER P 201      87.430 -35.114   8.084  1.00  1.00      PROA   
ATOM   3072  O   SER P 201      87.080 -36.264   8.314  1.00  1.00      PROA   
ATOM   3073  N   SER P 202      86.796 -34.434   7.112  1.00  1.00      PROA   
ATOM   3074  HN  SER P 202      86.081 -34.950   6.648  1.00  1.00      PROA   
ATOM   3075  CA  SER P 202      87.068 -33.057   6.690  1.00  1.00      PROA   
ATOM   3076  HA  SER P 202      87.519 -32.526   7.516  1.00  1.00      PROA   
ATOM   3077  CB  SER P 202      88.052 -32.945   5.484  1.00  1.00      PROA   
ATOM   3078  HB1 SER P 202      88.202 -31.876   5.222  1.00  1.00      PROA   
ATOM   3079  HB2 SER P 202      87.644 -33.474   4.597  1.00  1.00      PROA   
ATOM   3080  OG  SER P 202      89.327 -33.499   5.806  1.00  1.00      PROA   
ATOM   3081  HG1 SER P 202      89.867 -33.492   5.013  1.00  1.00      PROA   
ATOM   3082  C   SER P 202      85.839 -32.227   6.337  1.00  1.00      PROA   
ATOM   3083  O   SER P 202      85.913 -31.020   6.575  1.00  1.00      PROA   
ATOM   3084  N   PRO P 203      84.693 -32.717   5.848  1.00  1.00      PROA   
ATOM   3085  CD  PRO P 203      84.627 -33.924   4.999  1.00  1.00      PROA   
ATOM   3086  HD1 PRO P 203      84.221 -34.764   5.601  1.00  1.00      PROA   
ATOM   3087  HD2 PRO P 203      85.617 -34.207   4.582  1.00  1.00      PROA   
ATOM   3088  CA  PRO P 203      83.615 -31.800   5.489  1.00  1.00      PROA   
ATOM   3089  HA  PRO P 203      83.847 -30.762   5.675  1.00  1.00      PROA   
ATOM   3090  CB  PRO P 203      83.420 -32.078   3.992  1.00  1.00      PROA   
ATOM   3091  HB1 PRO P 203      84.195 -31.523   3.422  1.00  1.00      PROA   
ATOM   3092  HB2 PRO P 203      82.420 -31.768   3.621  1.00  1.00      PROA   
ATOM   3093  CG  PRO P 203      83.661 -33.588   3.851  1.00  1.00      PROA   
ATOM   3094  HG1 PRO P 203      82.704 -34.131   4.007  1.00  1.00      PROA   
ATOM   3095  HG2 PRO P 203      84.069 -33.854   2.853  1.00  1.00      PROA   
ATOM   3096  C   PRO P 203      82.372 -32.100   6.311  1.00  1.00      PROA   
ATOM   3097  O   PRO P 203      81.941 -33.247   6.418  1.00  1.00      PROA   
ATOM   3098  N   VAL P 204      81.769 -31.067   6.918  1.00  1.00      PROA   
ATOM   3099  HN  VAL P 204      82.146 -30.148   6.840  1.00  1.00      PROA   
ATOM   3100  CA  VAL P 204      80.493 -31.184   7.597  1.00  1.00      PROA   
ATOM   3101  HA  VAL P 204      80.039 -32.131   7.347  1.00  1.00      PROA   
ATOM   3102  CB  VAL P 204      80.598 -31.123   9.121  1.00  1.00      PROA   
ATOM   3103  HB  VAL P 204      81.224 -30.252   9.410  1.00  1.00      PROA   
ATOM   3104  CG1 VAL P 204      79.210 -30.984   9.787  1.00  1.00      PROA   
ATOM   3105 HG11 VAL P 204      78.528 -31.788   9.437  1.00  0.00      PROA   
ATOM   3106 HG12 VAL P 204      78.755 -29.996   9.563  1.00  0.00      PROA   
ATOM   3107 HG13 VAL P 204      79.305 -31.068  10.891  1.00  0.00      PROA   
ATOM   3108  CG2 VAL P 204      81.276 -32.423   9.594  1.00  1.00      PROA   
ATOM   3109 HG21 VAL P 204      82.301 -32.508   9.175  1.00  0.00      PROA   
ATOM   3110 HG22 VAL P 204      80.694 -33.309   9.262  1.00  0.00      PROA   
ATOM   3111 HG23 VAL P 204      81.350 -32.451  10.703  1.00  0.00      PROA   
ATOM   3112  C   VAL P 204      79.561 -30.126   7.047  1.00  1.00      PROA   
ATOM   3113  O   VAL P 204      79.849 -28.931   7.045  1.00  1.00      PROA   
ATOM   3114  N   THR P 205      78.399 -30.560   6.543  1.00  1.00      PROA   
ATOM   3115  HN  THR P 205      78.179 -31.533   6.555  1.00  1.00      PROA   
ATOM   3116  CA  THR P 205      77.450 -29.689   5.870  1.00  1.00      PROA   
ATOM   3117  HA  THR P 205      77.801 -28.668   5.898  1.00  1.00      PROA   
ATOM   3118  CB  THR P 205      77.253 -30.069   4.408  1.00  1.00      PROA   
ATOM   3119  HB  THR P 205      77.009 -31.150   4.328  1.00  1.00      PROA   
ATOM   3120  OG1 THR P 205      78.454 -29.804   3.701  1.00  1.00      PROA   
ATOM   3121  HG1 THR P 205      78.325 -30.102   2.798  1.00  1.00      PROA   
ATOM   3122  CG2 THR P 205      76.169 -29.231   3.725  1.00  1.00      PROA   
ATOM   3123 HG21 THR P 205      76.383 -28.148   3.846  1.00  0.00      PROA   
ATOM   3124 HG22 THR P 205      75.168 -29.452   4.154  1.00  0.00      PROA   
ATOM   3125 HG23 THR P 205      76.124 -29.460   2.638  1.00  0.00      PROA   
ATOM   3126  C   THR P 205      76.141 -29.728   6.616  1.00  1.00      PROA   
ATOM   3127  O   THR P 205      75.615 -30.795   6.923  1.00  1.00      PROA   
ATOM   3128  N   LYS P 206      75.581 -28.557   6.967  1.00  1.00      PROA   
ATOM   3129  HN  LYS P 206      76.031 -27.707   6.705  1.00  1.00      PROA   
ATOM   3130  CA  LYS P 206      74.365 -28.464   7.756  1.00  1.00      PROA   
ATOM   3131  HA  LYS P 206      74.034 -29.447   8.057  1.00  1.00      PROA   
ATOM   3132  CB  LYS P 206      74.589 -27.583   9.018  1.00  1.00      PROA   
ATOM   3133  HB1 LYS P 206      73.677 -27.601   9.653  1.00  1.00      PROA   
ATOM   3134  HB2 LYS P 206      74.736 -26.532   8.690  1.00  1.00      PROA   
ATOM   3135  CG  LYS P 206      75.832 -27.952   9.859  1.00  1.00      PROA   
ATOM   3136  HG1 LYS P 206      75.915 -27.214  10.685  1.00  1.00      PROA   
ATOM   3137  HG2 LYS P 206      76.739 -27.809   9.234  1.00  1.00      PROA   
ATOM   3138  CD  LYS P 206      75.868 -29.383  10.438  1.00  1.00      PROA   
ATOM   3139  HD1 LYS P 206      76.842 -29.531  10.952  1.00  1.00      PROA   
ATOM   3140  HD2 LYS P 206      75.848 -30.098   9.588  1.00  1.00      PROA   
ATOM   3141  CE  LYS P 206      74.731 -29.758  11.401  1.00  1.00      PROA   
ATOM   3142  HE1 LYS P 206      74.800 -30.833  11.673  1.00  1.00      PROA   
ATOM   3143  HE2 LYS P 206      73.743 -29.578  10.925  1.00  1.00      PROA   
ATOM   3144  NZ  LYS P 206      74.794 -28.973  12.645  1.00  1.00      PROA   
ATOM   3145  HZ1 LYS P 206      74.872 -27.954  12.455  1.00  1.00      PROA   
ATOM   3146  HZ2 LYS P 206      75.605 -29.203  13.253  1.00  1.00      PROA   
ATOM   3147  HZ3 LYS P 206      73.928 -29.104  13.207  1.00  1.00      PROA   
ATOM   3148  C   LYS P 206      73.276 -27.853   6.883  1.00  1.00      PROA   
ATOM   3149  O   LYS P 206      73.436 -26.761   6.344  1.00  1.00      PROA   
ATOM   3150  N   SER P 207      72.142 -28.554   6.704  1.00  1.00      PROA   
ATOM   3151  HN  SER P 207      72.003 -29.427   7.165  1.00  1.00      PROA   
ATOM   3152  CA  SER P 207      71.136 -28.216   5.696  1.00  1.00      PROA   
ATOM   3153  HA  SER P 207      71.468 -27.373   5.108  1.00  1.00      PROA   
ATOM   3154  CB  SER P 207      70.845 -29.407   4.739  1.00  1.00      PROA   
ATOM   3155  HB1 SER P 207      70.179 -29.072   3.916  1.00  1.00      PROA   
ATOM   3156  HB2 SER P 207      70.343 -30.226   5.297  1.00  1.00      PROA   
ATOM   3157  OG  SER P 207      72.058 -29.920   4.182  1.00  1.00      PROA   
ATOM   3158  HG1 SER P 207      71.832 -30.681   3.642  1.00  1.00      PROA   
ATOM   3159  C   SER P 207      69.808 -27.842   6.328  1.00  1.00      PROA   
ATOM   3160  O   SER P 207      69.481 -28.302   7.420  1.00  1.00      PROA   
ATOM   3161  N   PHE P 208      68.987 -27.010   5.654  1.00  1.00      PROA   
ATOM   3162  HN  PHE P 208      69.271 -26.599   4.791  1.00  1.00      PROA   
ATOM   3163  CA  PHE P 208      67.671 -26.642   6.160  1.00  1.00      PROA   
ATOM   3164  HA  PHE P 208      67.279 -27.487   6.706  1.00  1.00      PROA   
ATOM   3165  CB  PHE P 208      67.724 -25.430   7.141  1.00  1.00      PROA   
ATOM   3166  HB1 PHE P 208      68.449 -25.662   7.950  1.00  1.00      PROA   
ATOM   3167  HB2 PHE P 208      66.738 -25.263   7.625  1.00  1.00      PROA   
ATOM   3168  CG  PHE P 208      68.160 -24.147   6.480  1.00  1.00      PROA   
ATOM   3169  CD1 PHE P 208      69.524 -23.852   6.341  1.00  1.00      PROA   
ATOM   3170  HD1 PHE P 208      70.251 -24.580   6.667  1.00  1.00      PROA   
ATOM   3171  CE1 PHE P 208      69.943 -22.635   5.796  1.00  1.00      PROA   
ATOM   3172  HE1 PHE P 208      70.997 -22.414   5.710  1.00  1.00      PROA   
ATOM   3173  CZ  PHE P 208      68.994 -21.704   5.361  1.00  1.00      PROA   
ATOM   3174  HZ  PHE P 208      69.309 -20.769   4.921  1.00  1.00      PROA   
ATOM   3175  CD2 PHE P 208      67.216 -23.202   6.043  1.00  1.00      PROA   
ATOM   3176  HD2 PHE P 208      66.161 -23.410   6.144  1.00  1.00      PROA   
ATOM   3177  CE2 PHE P 208      67.631 -21.991   5.477  1.00  1.00      PROA   
ATOM   3178  HE2 PHE P 208      66.904 -21.273   5.125  1.00  1.00      PROA   
ATOM   3179  C   PHE P 208      66.665 -26.392   5.030  1.00  1.00      PROA   
ATOM   3180  O   PHE P 208      67.011 -26.292   3.854  1.00  1.00      PROA   
ATOM   3181  N   ASN P 209      65.367 -26.314   5.392  1.00  1.00      PROA   
ATOM   3182  HN  ASN P 209      65.112 -26.392   6.353  1.00  1.00      PROA   
ATOM   3183  CA  ASN P 209      64.247 -26.075   4.499  1.00  1.00      PROA   
ATOM   3184  HA  ASN P 209      64.579 -25.548   3.616  1.00  1.00      PROA   
ATOM   3185  CB  ASN P 209      63.510 -27.397   4.149  1.00  1.00      PROA   
ATOM   3186  HB1 ASN P 209      62.590 -27.187   3.562  1.00  1.00      PROA   
ATOM   3187  HB2 ASN P 209      63.223 -27.945   5.071  1.00  1.00      PROA   
ATOM   3188  CG  ASN P 209      64.391 -28.262   3.268  1.00  1.00      PROA   
ATOM   3189  OD1 ASN P 209      64.573 -27.944   2.096  1.00  1.00      PROA   
ATOM   3190  ND2 ASN P 209      64.915 -29.391   3.788  1.00  1.00      PROA   
ATOM   3191 HD21 ASN P 209      65.454 -29.956   3.164  1.00  0.00      PROA   
ATOM   3192 HD22 ASN P 209      64.718 -29.650   4.734  1.00  0.00      PROA   
ATOM   3193  C   ASN P 209      63.232 -25.224   5.252  1.00  1.00      PROA   
ATOM   3194  O   ASN P 209      62.999 -25.461   6.430  1.00  1.00      PROA   
ATOM   3195  N   ARG P 210      62.566 -24.214   4.668  1.00  1.00      PROA   
ATOM   3196  HN  ARG P 210      61.864 -23.813   5.251  1.00  1.00      PROA   
ATOM   3197  CA  ARG P 210      62.944 -23.489   3.468  1.00  1.00      PROA   
ATOM   3198  HA  ARG P 210      64.022 -23.478   3.390  1.00  1.00      PROA   
ATOM   3199  CB  ARG P 210      62.318 -24.042   2.152  1.00  1.00      PROA   
ATOM   3200  HB1 ARG P 210      61.212 -23.928   2.149  1.00  1.00      PROA   
ATOM   3201  HB2 ARG P 210      62.524 -25.132   2.087  1.00  1.00      PROA   
ATOM   3202  CG  ARG P 210      62.934 -23.373   0.899  1.00  1.00      PROA   
ATOM   3203  HG1 ARG P 210      63.912 -23.865   0.710  1.00  1.00      PROA   
ATOM   3204  HG2 ARG P 210      63.161 -22.303   1.091  1.00  1.00      PROA   
ATOM   3205  CD  ARG P 210      62.140 -23.446  -0.415  1.00  1.00      PROA   
ATOM   3206  HD1 ARG P 210      61.639 -24.429  -0.541  1.00  1.00      PROA   
ATOM   3207  HD2 ARG P 210      62.850 -23.297  -1.257  1.00  1.00      PROA   
ATOM   3208  NE  ARG P 210      61.123 -22.340  -0.374  1.00  1.00      PROA   
ATOM   3209  HE  ARG P 210      60.715 -22.032   0.485  1.00  1.00      PROA   
ATOM   3210  CZ  ARG P 210      60.863 -21.522  -1.376  1.00  1.00      PROA   
ATOM   3211  NH1 ARG P 210      61.312 -21.639  -2.598  1.00  1.00      PROA   
ATOM   3212 HH11 ARG P 210      61.986 -22.335  -2.845  1.00  0.00      PROA   
ATOM   3213 HH12 ARG P 210      60.964 -20.954  -3.238  1.00  0.00      PROA   
ATOM   3214  NH2 ARG P 210      60.098 -20.480  -1.158  1.00  1.00      PROA   
ATOM   3215 HH21 ARG P 210      59.675 -20.330  -0.265  1.00  0.00      PROA   
ATOM   3216 HH22 ARG P 210      59.883 -19.940  -1.972  1.00  0.00      PROA   
ATOM   3217  C   ARG P 210      62.508 -22.043   3.661  1.00  1.00      PROA   
ATOM   3218  O   ARG P 210      63.330 -21.154   3.854  1.00  1.00      PROA   
ATOM   3219  N   GLY P 211      61.188 -21.778   3.646  1.00  1.00      PROA   
ATOM   3220  HN  GLY P 211      60.534 -22.513   3.486  1.00  1.00      PROA   
ATOM   3221  CA  GLY P 211      60.620 -20.438   3.769  1.00  1.00      PROA   
ATOM   3222  HA1 GLY P 211      60.127 -20.379   4.728  1.00  1.00      PROA   
ATOM   3223  HA2 GLY P 211      61.383 -19.683   3.646  1.00  1.00      PROA   
ATOM   3224  C   GLY P 211      59.587 -20.176   2.706  1.00  1.00      PROA   
ATOM   3225  O   GLY P 211      59.596 -20.802   1.645  1.00  1.00      PROA   
ATOM   3226  N   GLU P 212      58.670 -19.249   3.015  1.00  1.00      PROA   
ATOM   3227  HN  GLU P 212      58.740 -18.804   3.904  1.00  1.00      PROA   
ATOM   3228  CA  GLU P 212      57.563 -18.715   2.232  1.00  1.00      PROA   
ATOM   3229  HA  GLU P 212      56.847 -19.512   2.096  1.00  1.00      PROA   
ATOM   3230  CB  GLU P 212      56.920 -17.650   3.163  1.00  1.00      PROA   
ATOM   3231  HB1 GLU P 212      57.674 -16.851   3.326  1.00  1.00      PROA   
ATOM   3232  HB2 GLU P 212      56.733 -18.112   4.156  1.00  1.00      PROA   
ATOM   3233  CG  GLU P 212      55.617 -16.979   2.685  1.00  1.00      PROA   
ATOM   3234  HG1 GLU P 212      55.731 -16.682   1.620  1.00  1.00      PROA   
ATOM   3235  HG2 GLU P 212      55.476 -16.052   3.282  1.00  1.00      PROA   
ATOM   3236  CD  GLU P 212      54.349 -17.813   2.860  1.00  1.00      PROA   
ATOM   3237  OE1 GLU P 212      53.350 -17.228   3.352  1.00  1.00      PROA   
ATOM   3238  OE2 GLU P 212      54.274 -18.992   2.445  1.00  1.00      PROA   
ATOM   3239  C   GLU P 212      57.922 -18.202   0.811  1.00  1.00      PROA   
ATOM   3240  O   GLU P 212      59.091 -17.938   0.514  1.00  1.00      PROA   
ATOM   3241  N   CYS P 213      56.951 -18.082  -0.128  1.00  1.00      PROA   
ATOM   3242  HN  CYS P 213      56.000 -18.274   0.100  1.00  0.00      PROA   
ATOM   3243  CA  CYS P 213      57.183 -17.641  -1.509  1.00  1.00      PROA   
ATOM   3244  HA  CYS P 213      58.225 -17.788  -1.750  1.00  1.00      PROA   
ATOM   3245  CB  CYS P 213      56.405 -18.503  -2.541  1.00  1.00      PROA   
ATOM   3246  HB1 CYS P 213      56.585 -18.094  -3.558  1.00  1.00      PROA   
ATOM   3247  HB2 CYS P 213      55.317 -18.413  -2.332  1.00  1.00      PROA   
ATOM   3248  SG  CYS P 213      56.899 -20.257  -2.518  1.00  1.00      PROA   
ATOM   3249  HG1 CYS P 213      58.059 -20.051  -3.124  1.00  1.00      PROA   
ATOM   3250  C   CYS P 213      56.887 -16.125  -1.756  1.00  1.00      PROA   
ATOM   3251  OT1 CYS P 213      56.054 -15.775  -2.636  1.00  0.00      PROA   
ATOM   3252  OT2 CYS P 213      57.554 -15.265  -1.119  1.00  0.00      PROA   
ATOM   3253  N   GLU P   1      97.182   9.257  29.016  1.00  1.00      PROB   
ATOM   3254  HT1 GLU P   1      97.942   8.580  28.802  1.00  0.00      PROB   
ATOM   3255  HT2 GLU P   1      97.592   9.981  29.640  1.00  0.00      PROB   
ATOM   3256  HT3 GLU P   1      96.933   9.776  28.150  1.00  0.00      PROB   
ATOM   3257  CA  GLU P   1      95.959   8.640  29.653  1.00  1.00      PROB   
ATOM   3258  HA  GLU P   1      96.286   7.809  30.261  1.00  1.00      PROB   
ATOM   3259  CB  GLU P   1      94.981   8.081  28.563  1.00  1.00      PROB   
ATOM   3260  HB1 GLU P   1      95.472   8.072  27.566  1.00  1.00      PROB   
ATOM   3261  HB2 GLU P   1      94.081   8.728  28.495  1.00  1.00      PROB   
ATOM   3262  CG  GLU P   1      94.465   6.636  28.788  1.00  1.00      PROB   
ATOM   3263  HG1 GLU P   1      95.219   5.876  28.489  1.00  1.00      PROB   
ATOM   3264  HG2 GLU P   1      93.546   6.451  28.192  1.00  1.00      PROB   
ATOM   3265  CD  GLU P   1      94.141   6.409  30.246  1.00  1.00      PROB   
ATOM   3266  OE1 GLU P   1      95.015   5.903  30.982  1.00  1.00      PROB   
ATOM   3267  OE2 GLU P   1      93.058   6.870  30.687  1.00  1.00      PROB   
ATOM   3268  C   GLU P   1      95.308   9.616  30.631  1.00  1.00      PROB   
ATOM   3269  O   GLU P   1      95.938  10.615  30.945  1.00  1.00      PROB   
ATOM   3270  N   VAL P   2      94.093   9.303  31.132  1.00  1.00      PROB   
ATOM   3271  HN  VAL P   2      93.715   8.418  30.871  1.00  1.00      PROB   
ATOM   3272  CA  VAL P   2      93.223   9.950  32.115  1.00  1.00      PROB   
ATOM   3273  HA  VAL P   2      93.081   9.173  32.851  1.00  1.00      PROB   
ATOM   3274  CB  VAL P   2      93.783  11.113  32.956  1.00  1.00      PROB   
ATOM   3275  HB  VAL P   2      94.813  10.835  33.267  1.00  1.00      PROB   
ATOM   3276  CG1 VAL P   2      93.855  12.467  32.223  1.00  1.00      PROB   
ATOM   3277 HG11 VAL P   2      92.843  12.911  32.107  1.00  0.00      PROB   
ATOM   3278 HG12 VAL P   2      94.314  12.367  31.217  1.00  0.00      PROB   
ATOM   3279 HG13 VAL P   2      94.466  13.182  32.815  1.00  0.00      PROB   
ATOM   3280  CG2 VAL P   2      92.935  11.263  34.237  1.00  1.00      PROB   
ATOM   3281 HG21 VAL P   2      92.908  10.315  34.815  1.00  0.00      PROB   
ATOM   3282 HG22 VAL P   2      91.895  11.560  33.984  1.00  0.00      PROB   
ATOM   3283 HG23 VAL P   2      93.365  12.057  34.885  1.00  0.00      PROB   
ATOM   3284  C   VAL P   2      91.818  10.141  31.530  1.00  1.00      PROB   
ATOM   3285  O   VAL P   2      91.376  11.232  31.184  1.00  1.00      PROB   
ATOM   3286  N   GLN P   3      91.103   9.007  31.343  1.00  1.00      PROB   
ATOM   3287  HN  GLN P   3      91.569   8.142  31.507  1.00  1.00      PROB   
ATOM   3288  CA  GLN P   3      89.746   8.844  30.812  1.00  1.00      PROB   
ATOM   3289  HA  GLN P   3      89.886   8.569  29.777  1.00  1.00      PROB   
ATOM   3290  CB  GLN P   3      89.082   7.610  31.491  1.00  1.00      PROB   
ATOM   3291  HB1 GLN P   3      89.196   7.713  32.591  1.00  1.00      PROB   
ATOM   3292  HB2 GLN P   3      89.694   6.730  31.198  1.00  1.00      PROB   
ATOM   3293  CG  GLN P   3      87.595   7.306  31.140  1.00  1.00      PROB   
ATOM   3294  HG1 GLN P   3      87.510   6.216  30.942  1.00  1.00      PROB   
ATOM   3295  HG2 GLN P   3      87.259   7.814  30.210  1.00  1.00      PROB   
ATOM   3296  CD  GLN P   3      86.584   7.584  32.260  1.00  1.00      PROB   
ATOM   3297  OE1 GLN P   3      85.814   6.705  32.648  1.00  1.00      PROB   
ATOM   3298  NE2 GLN P   3      86.558   8.816  32.805  1.00  1.00      PROB   
ATOM   3299 HE21 GLN P   3      87.209   9.510  32.498  1.00  0.00      PROB   
ATOM   3300 HE22 GLN P   3      85.887   8.980  33.528  1.00  0.00      PROB   
ATOM   3301  C   GLN P   3      88.763  10.024  30.770  1.00  1.00      PROB   
ATOM   3302  O   GLN P   3      88.452  10.643  31.785  1.00  1.00      PROB   
ATOM   3303  N   LEU P   4      88.192  10.309  29.582  1.00  1.00      PROB   
ATOM   3304  HN  LEU P   4      88.375   9.754  28.773  1.00  1.00      PROB   
ATOM   3305  CA  LEU P   4      87.231  11.376  29.369  1.00  1.00      PROB   
ATOM   3306  HA  LEU P   4      86.691  11.551  30.288  1.00  1.00      PROB   
ATOM   3307  CB  LEU P   4      87.900  12.679  28.869  1.00  1.00      PROB   
ATOM   3308  HB1 LEU P   4      87.161  13.365  28.402  1.00  1.00      PROB   
ATOM   3309  HB2 LEU P   4      88.634  12.411  28.079  1.00  1.00      PROB   
ATOM   3310  CG  LEU P   4      88.594  13.509  29.962  1.00  1.00      PROB   
ATOM   3311  HG  LEU P   4      89.415  12.912  30.414  1.00  1.00      PROB   
ATOM   3312  CD1 LEU P   4      89.203  14.762  29.319  1.00  1.00      PROB   
ATOM   3313 HD11 LEU P   4      88.403  15.391  28.874  1.00  0.00      PROB   
ATOM   3314 HD12 LEU P   4      89.903  14.481  28.503  1.00  0.00      PROB   
ATOM   3315 HD13 LEU P   4      89.755  15.362  30.073  1.00  0.00      PROB   
ATOM   3316  CD2 LEU P   4      87.602  13.884  31.075  1.00  1.00      PROB   
ATOM   3317 HD21 LEU P   4      87.398  13.008  31.727  1.00  0.00      PROB   
ATOM   3318 HD22 LEU P   4      86.640  14.228  30.640  1.00  0.00      PROB   
ATOM   3319 HD23 LEU P   4      88.013  14.694  31.715  1.00  0.00      PROB   
ATOM   3320  C   LEU P   4      86.169  10.953  28.372  1.00  1.00      PROB   
ATOM   3321  O   LEU P   4      86.253   9.890  27.764  1.00  1.00      PROB   
ATOM   3322  N   VAL P   5      85.117  11.782  28.222  1.00  1.00      PROB   
ATOM   3323  HN  VAL P   5      85.109  12.666  28.682  1.00  1.00      PROB   
ATOM   3324  CA  VAL P   5      83.960  11.496  27.390  1.00  1.00      PROB   
ATOM   3325  HA  VAL P   5      83.799  10.428  27.388  1.00  1.00      PROB   
ATOM   3326  CB  VAL P   5      82.698  12.160  27.948  1.00  1.00      PROB   
ATOM   3327  HB  VAL P   5      82.841  13.261  27.984  1.00  1.00      PROB   
ATOM   3328  CG1 VAL P   5      81.466  11.842  27.073  1.00  1.00      PROB   
ATOM   3329 HG11 VAL P   5      81.346  10.743  26.960  1.00  0.00      PROB   
ATOM   3330 HG12 VAL P   5      81.550  12.291  26.060  1.00  0.00      PROB   
ATOM   3331 HG13 VAL P   5      80.545  12.245  27.547  1.00  0.00      PROB   
ATOM   3332  CG2 VAL P   5      82.455  11.645  29.382  1.00  1.00      PROB   
ATOM   3333 HG21 VAL P   5      83.275  11.941  30.070  1.00  0.00      PROB   
ATOM   3334 HG22 VAL P   5      82.376  10.536  29.382  1.00  0.00      PROB   
ATOM   3335 HG23 VAL P   5      81.506  12.061  29.782  1.00  0.00      PROB   
ATOM   3336  C   VAL P   5      84.186  11.922  25.942  1.00  1.00      PROB   
ATOM   3337  O   VAL P   5      84.589  13.053  25.658  1.00  1.00      PROB   
ATOM   3338  N   GLU P   6      83.920  11.004  24.998  1.00  1.00      PROB   
ATOM   3339  HN  GLU P   6      83.579  10.116  25.297  1.00  1.00      PROB   
ATOM   3340  CA  GLU P   6      84.098  11.170  23.567  1.00  1.00      PROB   
ATOM   3341  HA  GLU P   6      84.613  12.101  23.381  1.00  1.00      PROB   
ATOM   3342  CB  GLU P   6      84.958  10.028  22.970  1.00  1.00      PROB   
ATOM   3343  HB1 GLU P   6      84.934  10.098  21.862  1.00  1.00      PROB   
ATOM   3344  HB2 GLU P   6      84.514   9.045  23.238  1.00  1.00      PROB   
ATOM   3345  CG  GLU P   6      86.449  10.048  23.380  1.00  1.00      PROB   
ATOM   3346  HG1 GLU P   6      86.546   9.997  24.485  1.00  1.00      PROB   
ATOM   3347  HG2 GLU P   6      86.924  10.985  23.018  1.00  1.00      PROB   
ATOM   3348  CD  GLU P   6      87.215   8.884  22.772  1.00  1.00      PROB   
ATOM   3349  OE1 GLU P   6      87.122   8.682  21.536  1.00  1.00      PROB   
ATOM   3350  OE2 GLU P   6      87.912   8.158  23.530  1.00  1.00      PROB   
ATOM   3351  C   GLU P   6      82.783  11.239  22.782  1.00  1.00      PROB   
ATOM   3352  O   GLU P   6      81.701  10.889  23.256  1.00  1.00      PROB   
ATOM   3353  N   SER P   7      82.866  11.705  21.521  1.00  1.00      PROB   
ATOM   3354  HN  SER P   7      83.750  12.036  21.200  1.00  1.00      PROB   
ATOM   3355  CA  SER P   7      81.800  11.702  20.525  1.00  1.00      PROB   
ATOM   3356  HA  SER P   7      81.012  12.328  20.918  1.00  1.00      PROB   
ATOM   3357  CB  SER P   7      82.265  12.281  19.157  1.00  1.00      PROB   
ATOM   3358  HB1 SER P   7      81.479  12.195  18.376  1.00  1.00      PROB   
ATOM   3359  HB2 SER P   7      83.146  11.700  18.809  1.00  1.00      PROB   
ATOM   3360  OG  SER P   7      82.636  13.655  19.268  1.00  1.00      PROB   
ATOM   3361  HG1 SER P   7      81.865  14.159  19.539  1.00  1.00      PROB   
ATOM   3362  C   SER P   7      81.156  10.358  20.196  1.00  1.00      PROB   
ATOM   3363  O   SER P   7      81.761   9.291  20.258  1.00  1.00      PROB   
ATOM   3364  N   GLY P   8      79.869  10.385  19.781  1.00  1.00      PROB   
ATOM   3365  HN  GLY P   8      79.357  11.241  19.817  1.00  1.00      PROB   
ATOM   3366  CA  GLY P   8      79.266   9.289  19.018  1.00  1.00      PROB   
ATOM   3367  HA1 GLY P   8      78.247   9.570  18.792  1.00  1.00      PROB   
ATOM   3368  HA2 GLY P   8      79.340   8.392  19.613  1.00  1.00      PROB   
ATOM   3369  C   GLY P   8      79.946   9.015  17.689  1.00  1.00      PROB   
ATOM   3370  O   GLY P   8      80.612   9.878  17.122  1.00  1.00      PROB   
ATOM   3371  N   GLY P   9      79.785   7.789  17.152  1.00  1.00      PROB   
ATOM   3372  HN  GLY P   9      79.236   7.110  17.633  1.00  1.00      PROB   
ATOM   3373  CA  GLY P   9      80.360   7.404  15.861  1.00  1.00      PROB   
ATOM   3374  HA1 GLY P   9      80.309   6.328  15.791  1.00  1.00      PROB   
ATOM   3375  HA2 GLY P   9      81.375   7.770  15.829  1.00  1.00      PROB   
ATOM   3376  C   GLY P   9      79.671   7.952  14.632  1.00  1.00      PROB   
ATOM   3377  O   GLY P   9      78.659   8.641  14.702  1.00  1.00      PROB   
ATOM   3378  N   GLY P  10      80.186   7.618  13.434  1.00  1.00      PROB   
ATOM   3379  HN  GLY P  10      80.991   7.032  13.383  1.00  1.00      PROB   
ATOM   3380  CA  GLY P  10      79.569   8.099  12.199  1.00  1.00      PROB   
ATOM   3381  HA1 GLY P  10      79.667   9.175  12.181  1.00  1.00      PROB   
ATOM   3382  HA2 GLY P  10      78.542   7.767  12.188  1.00  1.00      PROB   
ATOM   3383  C   GLY P  10      80.211   7.573  10.943  1.00  1.00      PROB   
ATOM   3384  O   GLY P  10      81.078   6.703  10.978  1.00  1.00      PROB   
ATOM   3385  N   LEU P  11      79.789   8.105   9.781  1.00  1.00      PROB   
ATOM   3386  HN  LEU P  11      79.106   8.831   9.780  1.00  1.00      PROB   
ATOM   3387  CA  LEU P  11      80.316   7.774   8.465  1.00  1.00      PROB   
ATOM   3388  HA  LEU P  11      81.121   7.060   8.559  1.00  1.00      PROB   
ATOM   3389  CB  LEU P  11      79.221   7.169   7.531  1.00  1.00      PROB   
ATOM   3390  HB1 LEU P  11      78.282   7.733   7.714  1.00  1.00      PROB   
ATOM   3391  HB2 LEU P  11      79.044   6.120   7.851  1.00  1.00      PROB   
ATOM   3392  CG  LEU P  11      79.465   7.192   5.992  1.00  1.00      PROB   
ATOM   3393  HG  LEU P  11      79.604   8.245   5.667  1.00  1.00      PROB   
ATOM   3394  CD1 LEU P  11      80.685   6.380   5.533  1.00  1.00      PROB   
ATOM   3395 HD11 LEU P  11      80.551   5.305   5.777  1.00  0.00      PROB   
ATOM   3396 HD12 LEU P  11      81.622   6.723   6.023  1.00  0.00      PROB   
ATOM   3397 HD13 LEU P  11      80.815   6.463   4.433  1.00  0.00      PROB   
ATOM   3398  CD2 LEU P  11      78.229   6.670   5.247  1.00  1.00      PROB   
ATOM   3399 HD21 LEU P  11      77.324   7.235   5.558  1.00  0.00      PROB   
ATOM   3400 HD22 LEU P  11      78.069   5.593   5.468  1.00  0.00      PROB   
ATOM   3401 HD23 LEU P  11      78.361   6.780   4.150  1.00  0.00      PROB   
ATOM   3402  C   LEU P  11      80.891   9.013   7.811  1.00  1.00      PROB   
ATOM   3403  O   LEU P  11      80.235  10.049   7.740  1.00  1.00      PROB   
ATOM   3404  N   VAL P  12      82.120   8.923   7.276  1.00  1.00      PROB   
ATOM   3405  HN  VAL P  12      82.662   8.096   7.400  1.00  1.00      PROB   
ATOM   3406  CA  VAL P  12      82.619   9.884   6.307  1.00  1.00      PROB   
ATOM   3407  HA  VAL P  12      81.824  10.551   6.009  1.00  1.00      PROB   
ATOM   3408  CB  VAL P  12      83.765  10.736   6.827  1.00  1.00      PROB   
ATOM   3409  HB  VAL P  12      84.566  10.079   7.226  1.00  1.00      PROB   
ATOM   3410  CG1 VAL P  12      84.347  11.632   5.717  1.00  1.00      PROB   
ATOM   3411 HG11 VAL P  12      83.544  12.219   5.222  1.00  0.00      PROB   
ATOM   3412 HG12 VAL P  12      84.890  11.037   4.952  1.00  0.00      PROB   
ATOM   3413 HG13 VAL P  12      85.072  12.348   6.160  1.00  0.00      PROB   
ATOM   3414  CG2 VAL P  12      83.222  11.627   7.954  1.00  1.00      PROB   
ATOM   3415 HG21 VAL P  12      82.957  11.018   8.844  1.00  0.00      PROB   
ATOM   3416 HG22 VAL P  12      82.314  12.174   7.620  1.00  0.00      PROB   
ATOM   3417 HG23 VAL P  12      83.984  12.382   8.245  1.00  0.00      PROB   
ATOM   3418  C   VAL P  12      83.028   9.127   5.061  1.00  1.00      PROB   
ATOM   3419  O   VAL P  12      83.730   8.121   5.111  1.00  1.00      PROB   
ATOM   3420  N   GLN P  13      82.550   9.557   3.881  1.00  1.00      PROB   
ATOM   3421  HN  GLN P  13      81.987  10.378   3.824  1.00  1.00      PROB   
ATOM   3422  CA  GLN P  13      82.884   8.910   2.629  1.00  1.00      PROB   
ATOM   3423  HA  GLN P  13      82.857   7.848   2.820  1.00  1.00      PROB   
ATOM   3424  CB  GLN P  13      81.786   9.210   1.579  1.00  1.00      PROB   
ATOM   3425  HB1 GLN P  13      82.022   8.641   0.655  1.00  1.00      PROB   
ATOM   3426  HB2 GLN P  13      81.792  10.288   1.312  1.00  1.00      PROB   
ATOM   3427  CG  GLN P  13      80.379   8.817   2.112  1.00  1.00      PROB   
ATOM   3428  HG1 GLN P  13      79.893   9.689   2.600  1.00  1.00      PROB   
ATOM   3429  HG2 GLN P  13      80.474   8.013   2.873  1.00  1.00      PROB   
ATOM   3430  CD  GLN P  13      79.434   8.295   1.033  1.00  1.00      PROB   
ATOM   3431  OE1 GLN P  13      78.405   8.884   0.707  1.00  1.00      PROB   
ATOM   3432  NE2 GLN P  13      79.767   7.110   0.483  1.00  1.00      PROB   
ATOM   3433 HE21 GLN P  13      79.209   6.756  -0.267  1.00  0.00      PROB   
ATOM   3434 HE22 GLN P  13      80.518   6.586   0.886  1.00  0.00      PROB   
ATOM   3435  C   GLN P  13      84.302   9.279   2.150  1.00  1.00      PROB   
ATOM   3436  O   GLN P  13      84.763  10.376   2.476  1.00  1.00      PROB   
ATOM   3437  N   PRO P  14      85.037   8.406   1.437  1.00  1.00      PROB   
ATOM   3438  CD  PRO P  14      84.564   7.081   1.032  1.00  1.00      PROB   
ATOM   3439  HD1 PRO P  14      83.729   7.193   0.307  1.00  1.00      PROB   
ATOM   3440  HD2 PRO P  14      84.234   6.497   1.918  1.00  1.00      PROB   
ATOM   3441  CA  PRO P  14      86.425   8.610   1.012  1.00  1.00      PROB   
ATOM   3442  HA  PRO P  14      87.025   8.367   1.876  1.00  1.00      PROB   
ATOM   3443  CB  PRO P  14      86.609   7.578  -0.109  1.00  1.00      PROB   
ATOM   3444  HB1 PRO P  14      87.676   7.310  -0.261  1.00  1.00      PROB   
ATOM   3445  HB2 PRO P  14      86.191   7.974  -1.059  1.00  1.00      PROB   
ATOM   3446  CG  PRO P  14      85.761   6.397   0.364  1.00  1.00      PROB   
ATOM   3447  HG1 PRO P  14      85.457   5.726  -0.468  1.00  1.00      PROB   
ATOM   3448  HG2 PRO P  14      86.326   5.813   1.121  1.00  1.00      PROB   
ATOM   3449  C   PRO P  14      86.873  10.006   0.607  1.00  1.00      PROB   
ATOM   3450  O   PRO P  14      86.286  10.607  -0.288  1.00  1.00      PROB   
ATOM   3451  N   GLY P  15      87.938  10.524   1.244  1.00  1.00      PROB   
ATOM   3452  HN  GLY P  15      88.354   9.993   1.979  1.00  1.00      PROB   
ATOM   3453  CA  GLY P  15      88.512  11.839   0.973  1.00  1.00      PROB   
ATOM   3454  HA1 GLY P  15      88.313  12.117  -0.051  1.00  1.00      PROB   
ATOM   3455  HA2 GLY P  15      89.568  11.782   1.190  1.00  1.00      PROB   
ATOM   3456  C   GLY P  15      87.952  12.933   1.840  1.00  1.00      PROB   
ATOM   3457  O   GLY P  15      88.564  13.987   1.983  1.00  1.00      PROB   
ATOM   3458  N   GLY P  16      86.775  12.710   2.453  1.00  1.00      PROB   
ATOM   3459  HN  GLY P  16      86.310  11.844   2.285  1.00  1.00      PROB   
ATOM   3460  CA  GLY P  16      86.092  13.672   3.311  1.00  1.00      PROB   
ATOM   3461  HA1 GLY P  16      85.133  13.239   3.554  1.00  1.00      PROB   
ATOM   3462  HA2 GLY P  16      85.995  14.590   2.750  1.00  1.00      PROB   
ATOM   3463  C   GLY P  16      86.756  14.044   4.621  1.00  1.00      PROB   
ATOM   3464  O   GLY P  16      87.871  13.642   4.958  1.00  1.00      PROB   
ATOM   3465  N   SER P  17      86.034  14.840   5.426  1.00  1.00      PROB   
ATOM   3466  HN  SER P  17      85.132  15.168   5.157  1.00  1.00      PROB   
ATOM   3467  CA  SER P  17      86.546  15.404   6.662  1.00  1.00      PROB   
ATOM   3468  HA  SER P  17      87.246  14.705   7.094  1.00  1.00      PROB   
ATOM   3469  CB  SER P  17      87.218  16.789   6.426  1.00  1.00      PROB   
ATOM   3470  HB1 SER P  17      88.099  16.631   5.767  1.00  1.00      PROB   
ATOM   3471  HB2 SER P  17      87.594  17.232   7.373  1.00  1.00      PROB   
ATOM   3472  OG  SER P  17      86.338  17.704   5.764  1.00  1.00      PROB   
ATOM   3473  HG1 SER P  17      85.562  17.815   6.318  1.00  1.00      PROB   
ATOM   3474  C   SER P  17      85.439  15.611   7.680  1.00  1.00      PROB   
ATOM   3475  O   SER P  17      84.290  15.846   7.315  1.00  1.00      PROB   
ATOM   3476  N   LEU P  18      85.760  15.564   8.987  1.00  1.00      PROB   
ATOM   3477  HN  LEU P  18      86.701  15.387   9.266  1.00  1.00      PROB   
ATOM   3478  CA  LEU P  18      84.819  15.917  10.042  1.00  1.00      PROB   
ATOM   3479  HA  LEU P  18      84.325  16.824   9.729  1.00  1.00      PROB   
ATOM   3480  CB  LEU P  18      83.722  14.838  10.318  1.00  1.00      PROB   
ATOM   3481  HB1 LEU P  18      83.432  14.381   9.348  1.00  1.00      PROB   
ATOM   3482  HB2 LEU P  18      82.822  15.371  10.693  1.00  1.00      PROB   
ATOM   3483  CG  LEU P  18      84.020  13.709  11.335  1.00  1.00      PROB   
ATOM   3484  HG  LEU P  18      84.209  14.163  12.331  1.00  1.00      PROB   
ATOM   3485  CD1 LEU P  18      82.786  12.812  11.514  1.00  1.00      PROB   
ATOM   3486 HD11 LEU P  18      82.491  12.349  10.548  1.00  0.00      PROB   
ATOM   3487 HD12 LEU P  18      81.925  13.404  11.892  1.00  0.00      PROB   
ATOM   3488 HD13 LEU P  18      82.998  12.001  12.243  1.00  0.00      PROB   
ATOM   3489  CD2 LEU P  18      85.244  12.865  10.957  1.00  1.00      PROB   
ATOM   3490 HD21 LEU P  18      86.176  13.462  11.047  1.00  0.00      PROB   
ATOM   3491 HD22 LEU P  18      85.166  12.488   9.915  1.00  0.00      PROB   
ATOM   3492 HD23 LEU P  18      85.330  11.986  11.631  1.00  0.00      PROB   
ATOM   3493  C   LEU P  18      85.606  16.267  11.297  1.00  1.00      PROB   
ATOM   3494  O   LEU P  18      86.823  16.093  11.345  1.00  1.00      PROB   
ATOM   3495  N   ARG P  19      84.948  16.809  12.343  1.00  1.00      PROB   
ATOM   3496  HN  ARG P  19      83.958  16.927  12.329  1.00  1.00      PROB   
ATOM   3497  CA  ARG P  19      85.621  17.141  13.587  1.00  1.00      PROB   
ATOM   3498  HA  ARG P  19      86.572  16.629  13.619  1.00  1.00      PROB   
ATOM   3499  CB  ARG P  19      85.886  18.667  13.698  1.00  1.00      PROB   
ATOM   3500  HB1 ARG P  19      84.918  19.208  13.762  1.00  1.00      PROB   
ATOM   3501  HB2 ARG P  19      86.381  18.980  12.754  1.00  1.00      PROB   
ATOM   3502  CG  ARG P  19      86.809  19.031  14.878  1.00  1.00      PROB   
ATOM   3503  HG1 ARG P  19      87.690  18.357  14.819  1.00  1.00      PROB   
ATOM   3504  HG2 ARG P  19      86.304  18.798  15.840  1.00  1.00      PROB   
ATOM   3505  CD  ARG P  19      87.373  20.458  14.864  1.00  1.00      PROB   
ATOM   3506  HD1 ARG P  19      87.726  20.733  13.848  1.00  1.00      PROB   
ATOM   3507  HD2 ARG P  19      88.217  20.538  15.582  1.00  1.00      PROB   
ATOM   3508  NE  ARG P  19      86.263  21.368  15.281  1.00  1.00      PROB   
ATOM   3509  HE  ARG P  19      85.341  20.987  15.345  1.00  1.00      PROB   
ATOM   3510  CZ  ARG P  19      86.403  22.676  15.417  1.00  1.00      PROB   
ATOM   3511  NH1 ARG P  19      87.561  23.282  15.320  1.00  1.00      PROB   
ATOM   3512 HH11 ARG P  19      88.396  22.741  15.221  1.00  0.00      PROB   
ATOM   3513 HH12 ARG P  19      87.616  24.281  15.338  1.00  0.00      PROB   
ATOM   3514  NH2 ARG P  19      85.340  23.407  15.670  1.00  1.00      PROB   
ATOM   3515 HH21 ARG P  19      84.458  22.955  15.800  1.00  0.00      PROB   
ATOM   3516 HH22 ARG P  19      85.446  24.391  15.812  1.00  0.00      PROB   
ATOM   3517  C   ARG P  19      84.848  16.618  14.794  1.00  1.00      PROB   
ATOM   3518  O   ARG P  19      83.649  16.844  14.933  1.00  1.00      PROB   
ATOM   3519  N   LEU P  20      85.548  15.877  15.671  1.00  1.00      PROB   
ATOM   3520  HN  LEU P  20      86.524  15.749  15.513  1.00  1.00      PROB   
ATOM   3521  CA  LEU P  20      85.040  15.136  16.810  1.00  1.00      PROB   
ATOM   3522  HA  LEU P  20      83.963  15.084  16.757  1.00  1.00      PROB   
ATOM   3523  CB  LEU P  20      85.642  13.700  16.872  1.00  1.00      PROB   
ATOM   3524  HB1 LEU P  20      85.241  13.182  17.769  1.00  1.00      PROB   
ATOM   3525  HB2 LEU P  20      86.744  13.767  16.991  1.00  1.00      PROB   
ATOM   3526  CG  LEU P  20      85.357  12.765  15.670  1.00  1.00      PROB   
ATOM   3527  HG  LEU P  20      85.748  11.767  15.963  1.00  1.00      PROB   
ATOM   3528  CD1 LEU P  20      83.855  12.611  15.389  1.00  1.00      PROB   
ATOM   3529 HD11 LEU P  20      83.419  13.575  15.050  1.00  0.00      PROB   
ATOM   3530 HD12 LEU P  20      83.319  12.283  16.305  1.00  0.00      PROB   
ATOM   3531 HD13 LEU P  20      83.686  11.853  14.596  1.00  0.00      PROB   
ATOM   3532  CD2 LEU P  20      86.115  13.144  14.391  1.00  1.00      PROB   
ATOM   3533 HD21 LEU P  20      87.181  13.364  14.615  1.00  0.00      PROB   
ATOM   3534 HD22 LEU P  20      85.669  14.037  13.902  1.00  0.00      PROB   
ATOM   3535 HD23 LEU P  20      86.069  12.303  13.666  1.00  0.00      PROB   
ATOM   3536  C   LEU P  20      85.403  15.861  18.099  1.00  1.00      PROB   
ATOM   3537  O   LEU P  20      86.210  16.787  18.103  1.00  1.00      PROB   
ATOM   3538  N   SER P  21      84.804  15.480  19.239  1.00  1.00      PROB   
ATOM   3539  HN  SER P  21      84.125  14.750  19.226  1.00  1.00      PROB   
ATOM   3540  CA  SER P  21      85.033  16.100  20.538  1.00  1.00      PROB   
ATOM   3541  HA  SER P  21      85.846  16.808  20.471  1.00  1.00      PROB   
ATOM   3542  CB  SER P  21      83.764  16.840  21.055  1.00  1.00      PROB   
ATOM   3543  HB1 SER P  21      83.518  17.649  20.335  1.00  1.00      PROB   
ATOM   3544  HB2 SER P  21      83.952  17.313  22.043  1.00  1.00      PROB   
ATOM   3545  OG  SER P  21      82.629  15.973  21.148  1.00  1.00      PROB   
ATOM   3546  HG1 SER P  21      82.938  15.171  21.576  1.00  1.00      PROB   
ATOM   3547  C   SER P  21      85.407  15.101  21.623  1.00  1.00      PROB   
ATOM   3548  O   SER P  21      84.711  14.112  21.828  1.00  1.00      PROB   
ATOM   3549  N   CYS P  22      86.470  15.380  22.402  1.00  1.00      PROB   
ATOM   3550  HN  CYS P  22      87.099  16.117  22.167  1.00  1.00      PROB   
ATOM   3551  CA  CYS P  22      86.685  14.741  23.697  1.00  1.00      PROB   
ATOM   3552  HA  CYS P  22      85.879  14.056  23.919  1.00  1.00      PROB   
ATOM   3553  CB  CYS P  22      88.020  13.951  23.747  1.00  1.00      PROB   
ATOM   3554  HB1 CYS P  22      88.827  14.593  23.333  1.00  1.00      PROB   
ATOM   3555  HB2 CYS P  22      87.901  13.089  23.056  1.00  1.00      PROB   
ATOM   3556  SG  CYS P  22      88.546  13.347  25.393  1.00  1.00      PROB   
ATOM   3557  C   CYS P  22      86.647  15.839  24.747  1.00  1.00      PROB   
ATOM   3558  O   CYS P  22      87.345  16.848  24.632  1.00  1.00      PROB   
ATOM   3559  N   ALA P  23      85.784  15.703  25.768  1.00  1.00      PROB   
ATOM   3560  HN  ALA P  23      85.291  14.845  25.883  1.00  1.00      PROB   
ATOM   3561  CA  ALA P  23      85.443  16.783  26.675  1.00  1.00      PROB   
ATOM   3562  HA  ALA P  23      85.968  17.683  26.393  1.00  1.00      PROB   
ATOM   3563  CB  ALA P  23      83.930  17.067  26.593  1.00  1.00      PROB   
ATOM   3564  HB1 ALA P  23      83.350  16.168  26.891  1.00  1.00      PROB   
ATOM   3565  HB2 ALA P  23      83.649  17.330  25.550  1.00  1.00      PROB   
ATOM   3566  HB3 ALA P  23      83.645  17.911  27.256  1.00  1.00      PROB   
ATOM   3567  C   ALA P  23      85.833  16.489  28.116  1.00  1.00      PROB   
ATOM   3568  O   ALA P  23      85.597  15.402  28.640  1.00  1.00      PROB   
ATOM   3569  N   ALA P  24      86.447  17.479  28.796  1.00  1.00      PROB   
ATOM   3570  HN  ALA P  24      86.549  18.383  28.388  1.00  1.00      PROB   
ATOM   3571  CA  ALA P  24      86.832  17.373  30.188  1.00  1.00      PROB   
ATOM   3572  HA  ALA P  24      86.942  16.330  30.442  1.00  1.00      PROB   
ATOM   3573  CB  ALA P  24      88.184  18.060  30.476  1.00  1.00      PROB   
ATOM   3574  HB1 ALA P  24      88.177  19.122  30.150  1.00  1.00      PROB   
ATOM   3575  HB2 ALA P  24      89.000  17.536  29.934  1.00  1.00      PROB   
ATOM   3576  HB3 ALA P  24      88.426  18.021  31.560  1.00  1.00      PROB   
ATOM   3577  C   ALA P  24      85.748  17.924  31.098  1.00  1.00      PROB   
ATOM   3578  O   ALA P  24      85.174  18.988  30.868  1.00  1.00      PROB   
ATOM   3579  N   SER P  25      85.432  17.183  32.167  1.00  1.00      PROB   
ATOM   3580  HN  SER P  25      85.927  16.348  32.393  1.00  1.00      PROB   
ATOM   3581  CA  SER P  25      84.443  17.585  33.144  1.00  1.00      PROB   
ATOM   3582  HA  SER P  25      84.493  18.657  33.263  1.00  1.00      PROB   
ATOM   3583  CB  SER P  25      82.989  17.176  32.774  1.00  1.00      PROB   
ATOM   3584  HB1 SER P  25      82.708  17.701  31.836  1.00  1.00      PROB   
ATOM   3585  HB2 SER P  25      82.281  17.501  33.566  1.00  1.00      PROB   
ATOM   3586  OG  SER P  25      82.850  15.769  32.575  1.00  1.00      PROB   
ATOM   3587  HG1 SER P  25      83.420  15.534  31.839  1.00  1.00      PROB   
ATOM   3588  C   SER P  25      84.864  16.989  34.465  1.00  1.00      PROB   
ATOM   3589  O   SER P  25      85.591  15.998  34.509  1.00  1.00      PROB   
ATOM   3590  N   GLY P  26      84.505  17.636  35.595  1.00  1.00      PROB   
ATOM   3591  HN  GLY P  26      83.907  18.433  35.549  1.00  1.00      PROB   
ATOM   3592  CA  GLY P  26      85.136  17.357  36.885  1.00  1.00      PROB   
ATOM   3593  HA1 GLY P  26      85.342  16.301  36.984  1.00  1.00      PROB   
ATOM   3594  HA2 GLY P  26      84.492  17.740  37.663  1.00  1.00      PROB   
ATOM   3595  C   GLY P  26      86.436  18.108  36.981  1.00  1.00      PROB   
ATOM   3596  O   GLY P  26      86.529  19.139  37.638  1.00  1.00      PROB   
ATOM   3597  N   PHE P  27      87.466  17.613  36.279  1.00  1.00      PROB   
ATOM   3598  HN  PHE P  27      87.336  16.772  35.760  1.00  1.00      PROB   
ATOM   3599  CA  PHE P  27      88.670  18.361  35.969  1.00  1.00      PROB   
ATOM   3600  HA  PHE P  27      88.808  19.110  36.735  1.00  1.00      PROB   
ATOM   3601  CB  PHE P  27      89.948  17.476  35.995  1.00  1.00      PROB   
ATOM   3602  HB1 PHE P  27      90.148  17.189  37.050  1.00  1.00      PROB   
ATOM   3603  HB2 PHE P  27      90.838  18.032  35.633  1.00  1.00      PROB   
ATOM   3604  CG  PHE P  27      89.815  16.205  35.197  1.00  1.00      PROB   
ATOM   3605  CD1 PHE P  27      89.432  15.002  35.818  1.00  1.00      PROB   
ATOM   3606  HD1 PHE P  27      89.162  15.007  36.864  1.00  1.00      PROB   
ATOM   3607  CE1 PHE P  27      89.422  13.797  35.104  1.00  1.00      PROB   
ATOM   3608  HE1 PHE P  27      89.126  12.878  35.588  1.00  1.00      PROB   
ATOM   3609  CZ  PHE P  27      89.818  13.780  33.762  1.00  1.00      PROB   
ATOM   3610  HZ  PHE P  27      89.824  12.854  33.206  1.00  1.00      PROB   
ATOM   3611  CD2 PHE P  27      90.190  16.177  33.845  1.00  1.00      PROB   
ATOM   3612  HD2 PHE P  27      90.516  17.087  33.363  1.00  1.00      PROB   
ATOM   3613  CE2 PHE P  27      90.206  14.969  33.135  1.00  1.00      PROB   
ATOM   3614  HE2 PHE P  27      90.528  14.946  32.105  1.00  1.00      PROB   
ATOM   3615  C   PHE P  27      88.512  19.154  34.667  1.00  1.00      PROB   
ATOM   3616  O   PHE P  27      87.495  19.081  33.978  1.00  1.00      PROB   
ATOM   3617  N   ALA P  28      89.507  19.984  34.312  1.00  1.00      PROB   
ATOM   3618  HN  ALA P  28      90.362  20.013  34.824  1.00  1.00      PROB   
ATOM   3619  CA  ALA P  28      89.407  20.921  33.214  1.00  1.00      PROB   
ATOM   3620  HA  ALA P  28      88.436  20.853  32.746  1.00  1.00      PROB   
ATOM   3621  CB  ALA P  28      89.609  22.347  33.769  1.00  1.00      PROB   
ATOM   3622  HB1 ALA P  28      90.603  22.436  34.258  1.00  1.00      PROB   
ATOM   3623  HB2 ALA P  28      88.836  22.558  34.538  1.00  1.00      PROB   
ATOM   3624  HB3 ALA P  28      89.532  23.122  32.977  1.00  1.00      PROB   
ATOM   3625  C   ALA P  28      90.439  20.623  32.135  1.00  1.00      PROB   
ATOM   3626  O   ALA P  28      91.321  19.784  32.285  1.00  1.00      PROB   
ATOM   3627  N   PHE P  29      90.369  21.315  30.976  1.00  1.00      PROB   
ATOM   3628  HN  PHE P  29      89.636  21.976  30.833  1.00  1.00      PROB   
ATOM   3629  CA  PHE P  29      91.479  21.336  30.034  1.00  1.00      PROB   
ATOM   3630  HA  PHE P  29      91.759  20.309  29.852  1.00  1.00      PROB   
ATOM   3631  CB  PHE P  29      91.068  21.951  28.659  1.00  1.00      PROB   
ATOM   3632  HB1 PHE P  29      90.593  22.942  28.823  1.00  1.00      PROB   
ATOM   3633  HB2 PHE P  29      90.330  21.290  28.156  1.00  1.00      PROB   
ATOM   3634  CG  PHE P  29      92.253  22.116  27.733  1.00  1.00      PROB   
ATOM   3635  CD1 PHE P  29      93.056  21.008  27.407  1.00  1.00      PROB   
ATOM   3636  HD1 PHE P  29      92.810  20.031  27.794  1.00  1.00      PROB   
ATOM   3637  CE1 PHE P  29      94.221  21.168  26.648  1.00  1.00      PROB   
ATOM   3638  HE1 PHE P  29      94.855  20.321  26.429  1.00  1.00      PROB   
ATOM   3639  CZ  PHE P  29      94.588  22.441  26.202  1.00  1.00      PROB   
ATOM   3640  HZ  PHE P  29      95.499  22.562  25.636  1.00  1.00      PROB   
ATOM   3641  CD2 PHE P  29      92.619  23.385  27.255  1.00  1.00      PROB   
ATOM   3642  HD2 PHE P  29      92.009  24.239  27.506  1.00  1.00      PROB   
ATOM   3643  CE2 PHE P  29      93.787  23.550  26.502  1.00  1.00      PROB   
ATOM   3644  HE2 PHE P  29      94.084  24.532  26.163  1.00  1.00      PROB   
ATOM   3645  C   PHE P  29      92.730  21.975  30.650  1.00  1.00      PROB   
ATOM   3646  O   PHE P  29      93.841  21.478  30.509  1.00  1.00      PROB   
ATOM   3647  N   SER P  30      92.560  23.069  31.417  1.00  1.00      PROB   
ATOM   3648  HN  SER P  30      91.666  23.500  31.508  1.00  1.00      PROB   
ATOM   3649  CA  SER P  30      93.571  23.592  32.328  1.00  1.00      PROB   
ATOM   3650  HA  SER P  30      94.529  23.587  31.828  1.00  1.00      PROB   
ATOM   3651  CB  SER P  30      93.254  25.050  32.748  1.00  1.00      PROB   
ATOM   3652  HB1 SER P  30      93.348  25.699  31.852  1.00  1.00      PROB   
ATOM   3653  HB2 SER P  30      93.976  25.420  33.507  1.00  1.00      PROB   
ATOM   3654  OG  SER P  30      91.915  25.161  33.235  1.00  1.00      PROB   
ATOM   3655  HG1 SER P  30      91.908  24.701  34.077  1.00  1.00      PROB   
ATOM   3656  C   SER P  30      93.703  22.716  33.571  1.00  1.00      PROB   
ATOM   3657  O   SER P  30      93.155  23.005  34.632  1.00  1.00      PROB   
ATOM   3658  N   THR P  31      94.414  21.591  33.432  1.00  1.00      PROB   
ATOM   3659  HN  THR P  31      94.930  21.491  32.585  1.00  1.00      PROB   
ATOM   3660  CA  THR P  31      94.608  20.519  34.404  1.00  1.00      PROB   
ATOM   3661  HA  THR P  31      95.145  20.917  35.253  1.00  1.00      PROB   
ATOM   3662  CB  THR P  31      93.369  19.731  34.879  1.00  1.00      PROB   
ATOM   3663  HB  THR P  31      92.922  19.142  34.050  1.00  1.00      PROB   
ATOM   3664  OG1 THR P  31      92.347  20.569  35.404  1.00  1.00      PROB   
ATOM   3665  HG1 THR P  31      92.651  21.466  35.246  1.00  1.00      PROB   
ATOM   3666  CG2 THR P  31      93.758  18.779  36.022  1.00  1.00      PROB   
ATOM   3667 HG21 THR P  31      94.214  19.347  36.861  1.00  0.00      PROB   
ATOM   3668 HG22 THR P  31      94.481  18.008  35.681  1.00  0.00      PROB   
ATOM   3669 HG23 THR P  31      92.863  18.248  36.412  1.00  0.00      PROB   
ATOM   3670  C   THR P  31      95.505  19.510  33.720  1.00  1.00      PROB   
ATOM   3671  O   THR P  31      96.488  19.057  34.295  1.00  1.00      PROB   
ATOM   3672  N   TYR P  32      95.178  19.149  32.457  1.00  1.00      PROB   
ATOM   3673  HN  TYR P  32      94.397  19.554  31.989  1.00  1.00      PROB   
ATOM   3674  CA  TYR P  32      95.820  18.056  31.744  1.00  1.00      PROB   
ATOM   3675  HA  TYR P  32      96.790  17.866  32.180  1.00  1.00      PROB   
ATOM   3676  CB  TYR P  32      94.927  16.785  31.823  1.00  1.00      PROB   
ATOM   3677  HB1 TYR P  32      95.315  15.990  31.151  1.00  1.00      PROB   
ATOM   3678  HB2 TYR P  32      93.899  17.041  31.487  1.00  1.00      PROB   
ATOM   3679  CG  TYR P  32      94.867  16.178  33.204  1.00  1.00      PROB   
ATOM   3680  CD1 TYR P  32      96.024  15.972  33.978  1.00  1.00      PROB   
ATOM   3681  HD1 TYR P  32      96.982  16.302  33.604  1.00  1.00      PROB   
ATOM   3682  CE1 TYR P  32      95.951  15.349  35.231  1.00  1.00      PROB   
ATOM   3683  HE1 TYR P  32      96.854  15.213  35.808  1.00  1.00      PROB   
ATOM   3684  CZ  TYR P  32      94.717  14.909  35.719  1.00  1.00      PROB   
ATOM   3685  OH  TYR P  32      94.645  14.275  36.973  1.00  1.00      PROB   
ATOM   3686  HH  TYR P  32      95.519  14.328  37.366  1.00  1.00      PROB   
ATOM   3687  CD2 TYR P  32      93.640  15.724  33.709  1.00  1.00      PROB   
ATOM   3688  HD2 TYR P  32      92.754  15.848  33.105  1.00  1.00      PROB   
ATOM   3689  CE2 TYR P  32      93.559  15.095  34.959  1.00  1.00      PROB   
ATOM   3690  HE2 TYR P  32      92.606  14.746  35.330  1.00  1.00      PROB   
ATOM   3691  C   TYR P  32      96.112  18.349  30.266  1.00  1.00      PROB   
ATOM   3692  O   TYR P  32      95.403  19.099  29.591  1.00  1.00      PROB   
ATOM   3693  N   ASP P  33      97.198  17.750  29.740  1.00  1.00      PROB   
ATOM   3694  HN  ASP P  33      97.726  17.133  30.319  1.00  1.00      PROB   
ATOM   3695  CA  ASP P  33      97.680  17.849  28.370  1.00  1.00      PROB   
ATOM   3696  HA  ASP P  33      97.578  18.867  28.024  1.00  1.00      PROB   
ATOM   3697  CB  ASP P  33      99.166  17.403  28.298  1.00  1.00      PROB   
ATOM   3698  HB1 ASP P  33      99.500  17.335  27.240  1.00  1.00      PROB   
ATOM   3699  HB2 ASP P  33      99.260  16.401  28.770  1.00  1.00      PROB   
ATOM   3700  CG  ASP P  33     100.148  18.326  28.990  1.00  1.00      PROB   
ATOM   3701  OD1 ASP P  33      99.850  19.534  29.150  1.00  1.00      PROB   
ATOM   3702  OD2 ASP P  33     101.283  17.841  29.246  1.00  1.00      PROB   
ATOM   3703  C   ASP P  33      96.875  16.953  27.420  1.00  1.00      PROB   
ATOM   3704  O   ASP P  33      97.264  15.831  27.086  1.00  1.00      PROB   
ATOM   3705  N   MET P  34      95.687  17.403  26.973  1.00  1.00      PROB   
ATOM   3706  HN  MET P  34      95.383  18.301  27.282  1.00  1.00      PROB   
ATOM   3707  CA  MET P  34      94.783  16.554  26.215  1.00  1.00      PROB   
ATOM   3708  HA  MET P  34      94.655  15.678  26.834  1.00  1.00      PROB   
ATOM   3709  CB  MET P  34      93.370  17.187  26.104  1.00  1.00      PROB   
ATOM   3710  HB1 MET P  34      93.374  18.012  25.360  1.00  1.00      PROB   
ATOM   3711  HB2 MET P  34      93.177  17.639  27.100  1.00  1.00      PROB   
ATOM   3712  CG  MET P  34      92.256  16.157  25.799  1.00  1.00      PROB   
ATOM   3713  HG1 MET P  34      92.389  15.309  26.505  1.00  1.00      PROB   
ATOM   3714  HG2 MET P  34      92.415  15.745  24.780  1.00  1.00      PROB   
ATOM   3715  SD  MET P  34      90.528  16.726  25.934  1.00  1.00      PROB   
ATOM   3716  CE  MET P  34      90.547  17.573  27.535  1.00  1.00      PROB   
ATOM   3717  HE1 MET P  34      91.147  18.507  27.492  1.00  1.00      PROB   
ATOM   3718  HE2 MET P  34      90.971  16.924  28.331  1.00  1.00      PROB   
ATOM   3719  HE3 MET P  34      89.514  17.853  27.832  1.00  1.00      PROB   
ATOM   3720  C   MET P  34      95.351  16.021  24.883  1.00  1.00      PROB   
ATOM   3721  O   MET P  34      96.079  16.681  24.144  1.00  1.00      PROB   
ATOM   3722  N   SER P  35      95.050  14.749  24.569  1.00  1.00      PROB   
ATOM   3723  HN  SER P  35      94.339  14.255  25.063  1.00  1.00      PROB   
ATOM   3724  CA  SER P  35      95.891  13.929  23.708  1.00  1.00      PROB   
ATOM   3725  HA  SER P  35      96.300  14.530  22.908  1.00  1.00      PROB   
ATOM   3726  CB  SER P  35      97.052  13.316  24.551  1.00  1.00      PROB   
ATOM   3727  HB1 SER P  35      96.636  12.798  25.442  1.00  1.00      PROB   
ATOM   3728  HB2 SER P  35      97.675  14.153  24.931  1.00  1.00      PROB   
ATOM   3729  OG  SER P  35      97.891  12.410  23.836  1.00  1.00      PROB   
ATOM   3730  HG1 SER P  35      98.766  12.563  24.200  1.00  1.00      PROB   
ATOM   3731  C   SER P  35      95.023  12.860  23.064  1.00  1.00      PROB   
ATOM   3732  O   SER P  35      93.897  12.640  23.511  1.00  1.00      PROB   
ATOM   3733  N   TRP P  36      95.484  12.199  21.985  1.00  1.00      PROB   
ATOM   3734  HN  TRP P  36      96.418  12.393  21.696  1.00  1.00      PROB   
ATOM   3735  CA  TRP P  36      94.692  11.276  21.178  1.00  1.00      PROB   
ATOM   3736  HA  TRP P  36      93.908  10.869  21.800  1.00  1.00      PROB   
ATOM   3737  CB  TRP P  36      94.028  11.989  19.960  1.00  1.00      PROB   
ATOM   3738  HB1 TRP P  36      93.725  11.245  19.192  1.00  1.00      PROB   
ATOM   3739  HB2 TRP P  36      94.791  12.648  19.492  1.00  1.00      PROB   
ATOM   3740  CG  TRP P  36      92.806  12.795  20.282  1.00  1.00      PROB   
ATOM   3741  CD1 TRP P  36      92.772  14.119  20.634  1.00  1.00      PROB   
ATOM   3742  HD1 TRP P  36      93.658  14.723  20.771  1.00  1.00      PROB   
ATOM   3743  NE1 TRP P  36      91.464  14.514  20.821  1.00  1.00      PROB   
ATOM   3744  HE1 TRP P  36      91.129  15.378  21.127  1.00  1.00      PROB   
ATOM   3745  CE2 TRP P  36      90.632  13.461  20.579  1.00  1.00      PROB   
ATOM   3746  CD2 TRP P  36      91.437  12.348  20.241  1.00  1.00      PROB   
ATOM   3747  CE3 TRP P  36      90.827  11.127  19.948  1.00  1.00      PROB   
ATOM   3748  HE3 TRP P  36      91.409  10.249  19.709  1.00  1.00      PROB   
ATOM   3749  CZ3 TRP P  36      89.433  11.042  20.015  1.00  1.00      PROB   
ATOM   3750  HZ3 TRP P  36      88.939  10.095  19.851  1.00  1.00      PROB   
ATOM   3751  CZ2 TRP P  36      89.249  13.391  20.595  1.00  1.00      PROB   
ATOM   3752  HZ2 TRP P  36      88.638  14.251  20.826  1.00  1.00      PROB   
ATOM   3753  CH2 TRP P  36      88.656  12.154  20.324  1.00  1.00      PROB   
ATOM   3754  HH2 TRP P  36      87.582  12.040  20.368  1.00  1.00      PROB   
ATOM   3755  C   TRP P  36      95.465  10.049  20.685  1.00  1.00      PROB   
ATOM   3756  O   TRP P  36      96.645  10.098  20.342  1.00  1.00      PROB   
ATOM   3757  N   VAL P  37      94.767   8.904  20.633  1.00  1.00      PROB   
ATOM   3758  HN  VAL P  37      93.804   8.918  20.890  1.00  1.00      PROB   
ATOM   3759  CA  VAL P  37      95.238   7.556  20.354  1.00  1.00      PROB   
ATOM   3760  HA  VAL P  37      96.207   7.599  19.880  1.00  1.00      PROB   
ATOM   3761  CB  VAL P  37      95.346   6.789  21.691  1.00  1.00      PROB   
ATOM   3762  HB  VAL P  37      94.531   7.150  22.353  1.00  1.00      PROB   
ATOM   3763  CG1 VAL P  37      95.209   5.256  21.611  1.00  1.00      PROB   
ATOM   3764 HG11 VAL P  37      96.019   4.813  20.993  1.00  0.00      PROB   
ATOM   3765 HG12 VAL P  37      94.226   4.948  21.195  1.00  0.00      PROB   
ATOM   3766 HG13 VAL P  37      95.290   4.813  22.627  1.00  0.00      PROB   
ATOM   3767  CG2 VAL P  37      96.703   7.140  22.337  1.00  1.00      PROB   
ATOM   3768 HG21 VAL P  37      96.813   8.237  22.469  1.00  0.00      PROB   
ATOM   3769 HG22 VAL P  37      97.536   6.775  21.699  1.00  0.00      PROB   
ATOM   3770 HG23 VAL P  37      96.795   6.655  23.332  1.00  0.00      PROB   
ATOM   3771  C   VAL P  37      94.287   6.929  19.325  1.00  1.00      PROB   
ATOM   3772  O   VAL P  37      93.190   7.434  19.090  1.00  1.00      PROB   
ATOM   3773  N   ARG P  38      94.680   5.847  18.624  1.00  1.00      PROB   
ATOM   3774  HN  ARG P  38      95.573   5.439  18.796  1.00  1.00      PROB   
ATOM   3775  CA  ARG P  38      93.836   5.212  17.623  1.00  1.00      PROB   
ATOM   3776  HA  ARG P  38      92.801   5.343  17.904  1.00  1.00      PROB   
ATOM   3777  CB  ARG P  38      94.055   5.840  16.208  1.00  1.00      PROB   
ATOM   3778  HB1 ARG P  38      95.136   5.792  15.953  1.00  1.00      PROB   
ATOM   3779  HB2 ARG P  38      93.783   6.915  16.281  1.00  1.00      PROB   
ATOM   3780  CG  ARG P  38      93.245   5.197  15.057  1.00  1.00      PROB   
ATOM   3781  HG1 ARG P  38      92.172   5.259  15.339  1.00  1.00      PROB   
ATOM   3782  HG2 ARG P  38      93.497   4.121  14.945  1.00  1.00      PROB   
ATOM   3783  CD  ARG P  38      93.399   5.858  13.679  1.00  1.00      PROB   
ATOM   3784  HD1 ARG P  38      93.575   6.950  13.790  1.00  1.00      PROB   
ATOM   3785  HD2 ARG P  38      92.472   5.667  13.097  1.00  1.00      PROB   
ATOM   3786  NE  ARG P  38      94.546   5.263  12.934  1.00  1.00      PROB   
ATOM   3787  HE  ARG P  38      95.077   4.513  13.328  1.00  1.00      PROB   
ATOM   3788  CZ  ARG P  38      94.803   5.534  11.659  1.00  1.00      PROB   
ATOM   3789  NH1 ARG P  38      94.065   6.378  10.976  1.00  1.00      PROB   
ATOM   3790 HH11 ARG P  38      93.247   6.762  11.404  1.00  0.00      PROB   
ATOM   3791 HH12 ARG P  38      94.171   6.463   9.985  1.00  0.00      PROB   
ATOM   3792  NH2 ARG P  38      95.818   4.939  11.090  1.00  1.00      PROB   
ATOM   3793 HH21 ARG P  38      96.419   4.416  11.695  1.00  0.00      PROB   
ATOM   3794 HH22 ARG P  38      96.131   5.199  10.177  1.00  0.00      PROB   
ATOM   3795  C   ARG P  38      94.051   3.704  17.580  1.00  1.00      PROB   
ATOM   3796  O   ARG P  38      95.121   3.198  17.904  1.00  1.00      PROB   
ATOM   3797  N   GLN P  39      93.020   2.938  17.184  1.00  1.00      PROB   
ATOM   3798  HN  GLN P  39      92.111   3.339  17.099  1.00  1.00      PROB   
ATOM   3799  CA  GLN P  39      93.179   1.594  16.674  1.00  1.00      PROB   
ATOM   3800  HA  GLN P  39      94.226   1.377  16.521  1.00  1.00      PROB   
ATOM   3801  CB  GLN P  39      92.580   0.576  17.681  1.00  1.00      PROB   
ATOM   3802  HB1 GLN P  39      91.541   0.903  17.901  1.00  1.00      PROB   
ATOM   3803  HB2 GLN P  39      93.170   0.661  18.618  1.00  1.00      PROB   
ATOM   3804  CG  GLN P  39      92.540  -0.899  17.209  1.00  1.00      PROB   
ATOM   3805  HG1 GLN P  39      93.537  -1.197  16.821  1.00  1.00      PROB   
ATOM   3806  HG2 GLN P  39      91.795  -1.031  16.396  1.00  1.00      PROB   
ATOM   3807  CD  GLN P  39      92.186  -1.873  18.334  1.00  1.00      PROB   
ATOM   3808  OE1 GLN P  39      92.835  -2.907  18.503  1.00  1.00      PROB   
ATOM   3809  NE2 GLN P  39      91.144  -1.566  19.134  1.00  1.00      PROB   
ATOM   3810 HE21 GLN P  39      90.940  -2.204  19.876  1.00  0.00      PROB   
ATOM   3811 HE22 GLN P  39      90.669  -0.691  19.038  1.00  0.00      PROB   
ATOM   3812  C   GLN P  39      92.497   1.450  15.315  1.00  1.00      PROB   
ATOM   3813  O   GLN P  39      91.279   1.277  15.220  1.00  1.00      PROB   
ATOM   3814  N   ALA P  40      93.274   1.476  14.214  1.00  1.00      PROB   
ATOM   3815  HN  ALA P  40      94.204   1.831  14.261  1.00  1.00      PROB   
ATOM   3816  CA  ALA P  40      92.788   1.117  12.894  1.00  1.00      PROB   
ATOM   3817  HA  ALA P  40      91.739   1.361  12.814  1.00  1.00      PROB   
ATOM   3818  CB  ALA P  40      93.537   1.934  11.828  1.00  1.00      PROB   
ATOM   3819  HB1 ALA P  40      94.638   1.841  11.946  1.00  1.00      PROB   
ATOM   3820  HB2 ALA P  40      93.286   3.011  11.939  1.00  1.00      PROB   
ATOM   3821  HB3 ALA P  40      93.246   1.630  10.800  1.00  1.00      PROB   
ATOM   3822  C   ALA P  40      92.987  -0.381  12.657  1.00  1.00      PROB   
ATOM   3823  O   ALA P  40      94.120  -0.784  12.378  1.00  1.00      PROB   
ATOM   3824  N   PRO P  41      91.974  -1.249  12.747  1.00  1.00      PROB   
ATOM   3825  CD  PRO P  41      90.585  -0.892  12.435  1.00  1.00      PROB   
ATOM   3826  HD1 PRO P  41      90.503  -0.585  11.371  1.00  1.00      PROB   
ATOM   3827  HD2 PRO P  41      90.226  -0.071  13.092  1.00  1.00      PROB   
ATOM   3828  CA  PRO P  41      92.005  -2.516  13.479  1.00  1.00      PROB   
ATOM   3829  HA  PRO P  41      91.784  -2.245  14.501  1.00  1.00      PROB   
ATOM   3830  CB  PRO P  41      90.824  -3.272  12.873  1.00  1.00      PROB   
ATOM   3831  HB1 PRO P  41      90.468  -4.098  13.525  1.00  1.00      PROB   
ATOM   3832  HB2 PRO P  41      91.094  -3.678  11.874  1.00  1.00      PROB   
ATOM   3833  CG  PRO P  41      89.768  -2.167  12.708  1.00  1.00      PROB   
ATOM   3834  HG1 PRO P  41      89.050  -2.388  11.890  1.00  1.00      PROB   
ATOM   3835  HG2 PRO P  41      89.206  -2.044  13.659  1.00  1.00      PROB   
ATOM   3836  C   PRO P  41      93.284  -3.326  13.635  1.00  1.00      PROB   
ATOM   3837  O   PRO P  41      93.648  -3.631  14.769  1.00  1.00      PROB   
ATOM   3838  N   GLY P  42      93.997  -3.695  12.553  1.00  1.00      PROB   
ATOM   3839  HN  GLY P  42      93.666  -3.434  11.649  1.00  1.00      PROB   
ATOM   3840  CA  GLY P  42      95.265  -4.421  12.662  1.00  1.00      PROB   
ATOM   3841  HA1 GLY P  42      95.522  -4.775  11.675  1.00  1.00      PROB   
ATOM   3842  HA2 GLY P  42      95.150  -5.230  13.368  1.00  1.00      PROB   
ATOM   3843  C   GLY P  42      96.415  -3.556  13.126  1.00  1.00      PROB   
ATOM   3844  O   GLY P  42      97.158  -3.008  12.311  1.00  1.00      PROB   
ATOM   3845  N   LYS P  43      96.561  -3.419  14.456  1.00  1.00      PROB   
ATOM   3846  HN  LYS P  43      95.863  -3.822  15.043  1.00  1.00      PROB   
ATOM   3847  CA  LYS P  43      97.605  -2.702  15.170  1.00  1.00      PROB   
ATOM   3848  HA  LYS P  43      98.556  -2.836  14.675  1.00  1.00      PROB   
ATOM   3849  CB  LYS P  43      97.277  -1.198  15.456  1.00  1.00      PROB   
ATOM   3850  HB1 LYS P  43      98.155  -0.701  15.922  1.00  1.00      PROB   
ATOM   3851  HB2 LYS P  43      96.439  -1.135  16.183  1.00  1.00      PROB   
ATOM   3852  CG  LYS P  43      96.830  -0.369  14.247  1.00  1.00      PROB   
ATOM   3853  HG1 LYS P  43      96.413   0.597  14.602  1.00  1.00      PROB   
ATOM   3854  HG2 LYS P  43      95.983  -0.917  13.779  1.00  1.00      PROB   
ATOM   3855  CD  LYS P  43      97.963  -0.091  13.245  1.00  1.00      PROB   
ATOM   3856  HD1 LYS P  43      98.553  -1.018  13.080  1.00  1.00      PROB   
ATOM   3857  HD2 LYS P  43      98.656   0.649  13.700  1.00  1.00      PROB   
ATOM   3858  CE  LYS P  43      97.487   0.458  11.895  1.00  1.00      PROB   
ATOM   3859  HE1 LYS P  43      98.353   0.639  11.222  1.00  1.00      PROB   
ATOM   3860  HE2 LYS P  43      96.912   1.402  12.010  1.00  1.00      PROB   
ATOM   3861  NZ  LYS P  43      96.591  -0.523  11.263  1.00  1.00      PROB   
ATOM   3862  HZ1 LYS P  43      95.665  -0.480  11.734  1.00  1.00      PROB   
ATOM   3863  HZ2 LYS P  43      96.964  -1.479  11.433  1.00  1.00      PROB   
ATOM   3864  HZ3 LYS P  43      96.471  -0.330  10.248  1.00  1.00      PROB   
ATOM   3865  C   LYS P  43      97.650  -3.341  16.545  1.00  1.00      PROB   
ATOM   3866  O   LYS P  43      96.693  -3.995  16.966  1.00  1.00      PROB   
ATOM   3867  N   GLY P  44      98.714  -3.105  17.332  1.00  1.00      PROB   
ATOM   3868  HN  GLY P  44      99.539  -2.646  17.010  1.00  1.00      PROB   
ATOM   3869  CA  GLY P  44      98.597  -3.151  18.784  1.00  1.00      PROB   
ATOM   3870  HA1 GLY P  44      99.602  -3.136  19.179  1.00  1.00      PROB   
ATOM   3871  HA2 GLY P  44      98.047  -4.026  19.097  1.00  1.00      PROB   
ATOM   3872  C   GLY P  44      97.867  -1.916  19.275  1.00  1.00      PROB   
ATOM   3873  O   GLY P  44      96.790  -2.028  19.858  1.00  1.00      PROB   
ATOM   3874  N   LEU P  45      98.403  -0.729  18.943  1.00  1.00      PROB   
ATOM   3875  HN  LEU P  45      99.323  -0.724  18.558  1.00  1.00      PROB   
ATOM   3876  CA  LEU P  45      97.800   0.577  19.138  1.00  1.00      PROB   
ATOM   3877  HA  LEU P  45      96.791   0.526  18.757  1.00  1.00      PROB   
ATOM   3878  CB  LEU P  45      97.815   1.061  20.622  1.00  1.00      PROB   
ATOM   3879  HB1 LEU P  45      98.087   2.136  20.701  1.00  1.00      PROB   
ATOM   3880  HB2 LEU P  45      98.607   0.502  21.164  1.00  1.00      PROB   
ATOM   3881  CG  LEU P  45      96.473   0.924  21.380  1.00  1.00      PROB   
ATOM   3882  HG  LEU P  45      96.232  -0.155  21.487  1.00  1.00      PROB   
ATOM   3883  CD1 LEU P  45      96.606   1.531  22.780  1.00  1.00      PROB   
ATOM   3884 HD11 LEU P  45      96.815   2.620  22.708  1.00  0.00      PROB   
ATOM   3885 HD12 LEU P  45      97.438   1.054  23.341  1.00  0.00      PROB   
ATOM   3886 HD13 LEU P  45      95.671   1.397  23.366  1.00  0.00      PROB   
ATOM   3887  CD2 LEU P  45      95.312   1.619  20.654  1.00  1.00      PROB   
ATOM   3888 HD21 LEU P  45      95.061   1.097  19.706  1.00  0.00      PROB   
ATOM   3889 HD22 LEU P  45      95.586   2.669  20.417  1.00  0.00      PROB   
ATOM   3890 HD23 LEU P  45      94.404   1.635  21.293  1.00  0.00      PROB   
ATOM   3891  C   LEU P  45      98.510   1.606  18.264  1.00  1.00      PROB   
ATOM   3892  O   LEU P  45      99.578   1.359  17.707  1.00  1.00      PROB   
ATOM   3893  N   GLU P  46      97.916   2.799  18.112  1.00  1.00      PROB   
ATOM   3894  HN  GLU P  46      96.991   2.943  18.455  1.00  1.00      PROB   
ATOM   3895  CA  GLU P  46      98.505   3.937  17.435  1.00  1.00      PROB   
ATOM   3896  HA  GLU P  46      99.556   3.767  17.255  1.00  1.00      PROB   
ATOM   3897  CB  GLU P  46      97.769   4.235  16.102  1.00  1.00      PROB   
ATOM   3898  HB1 GLU P  46      98.132   5.180  15.645  1.00  1.00      PROB   
ATOM   3899  HB2 GLU P  46      96.692   4.364  16.340  1.00  1.00      PROB   
ATOM   3900  CG  GLU P  46      97.897   3.107  15.053  1.00  1.00      PROB   
ATOM   3901  HG1 GLU P  46      97.721   2.119  15.528  1.00  1.00      PROB   
ATOM   3902  HG2 GLU P  46      98.920   3.109  14.618  1.00  1.00      PROB   
ATOM   3903  CD  GLU P  46      96.886   3.259  13.936  1.00  1.00      PROB   
ATOM   3904  OE1 GLU P  46      97.295   3.588  12.797  1.00  1.00      PROB   
ATOM   3905  OE2 GLU P  46      95.668   3.029  14.158  1.00  1.00      PROB   
ATOM   3906  C   GLU P  46      98.371   5.168  18.319  1.00  1.00      PROB   
ATOM   3907  O   GLU P  46      97.451   5.283  19.125  1.00  1.00      PROB   
ATOM   3908  N   TRP P  47      99.266   6.158  18.168  1.00  1.00      PROB   
ATOM   3909  HN  TRP P  47      99.983   6.087  17.478  1.00  1.00      PROB   
ATOM   3910  CA  TRP P  47      99.141   7.448  18.820  1.00  1.00      PROB   
ATOM   3911  HA  TRP P  47      98.207   7.494  19.361  1.00  1.00      PROB   
ATOM   3912  CB  TRP P  47     100.256   7.711  19.880  1.00  1.00      PROB   
ATOM   3913  HB1 TRP P  47     101.223   7.365  19.456  1.00  1.00      PROB   
ATOM   3914  HB2 TRP P  47     100.044   7.076  20.767  1.00  1.00      PROB   
ATOM   3915  CG  TRP P  47     100.406   9.140  20.310  1.00  1.00      PROB   
ATOM   3916  CD1 TRP P  47      99.634   9.836  21.205  1.00  1.00      PROB   
ATOM   3917  HD1 TRP P  47      98.834   9.410  21.793  1.00  1.00      PROB   
ATOM   3918  NE1 TRP P  47      99.977  11.170  21.162  1.00  1.00      PROB   
ATOM   3919  HE1 TRP P  47      99.564  11.917  21.637  1.00  1.00      PROB   
ATOM   3920  CE2 TRP P  47     100.976  11.357  20.259  1.00  1.00      PROB   
ATOM   3921  CD2 TRP P  47     101.285  10.098  19.695  1.00  1.00      PROB   
ATOM   3922  CE3 TRP P  47     102.276  10.002  18.716  1.00  1.00      PROB   
ATOM   3923  HE3 TRP P  47     102.508   9.059  18.244  1.00  1.00      PROB   
ATOM   3924  CZ3 TRP P  47     102.937  11.168  18.322  1.00  1.00      PROB   
ATOM   3925  HZ3 TRP P  47     103.698  11.122  17.556  1.00  1.00      PROB   
ATOM   3926  CZ2 TRP P  47     101.626  12.509  19.859  1.00  1.00      PROB   
ATOM   3927  HZ2 TRP P  47     101.375  13.468  20.288  1.00  1.00      PROB   
ATOM   3928  CH2 TRP P  47     102.606  12.401  18.874  1.00  1.00      PROB   
ATOM   3929  HH2 TRP P  47     103.095  13.296  18.520  1.00  1.00      PROB   
ATOM   3930  C   TRP P  47      99.016   8.525  17.752  1.00  1.00      PROB   
ATOM   3931  O   TRP P  47      99.616   8.426  16.685  1.00  1.00      PROB   
ATOM   3932  N   VAL P  48      98.181   9.548  18.004  1.00  1.00      PROB   
ATOM   3933  HN  VAL P  48      97.743   9.632  18.896  1.00  1.00      PROB   
ATOM   3934  CA  VAL P  48      97.824  10.562  17.028  1.00  1.00      PROB   
ATOM   3935  HA  VAL P  48      98.185  10.269  16.054  1.00  1.00      PROB   
ATOM   3936  CB  VAL P  48      96.301  10.723  16.932  1.00  1.00      PROB   
ATOM   3937  HB  VAL P  48      95.887  10.994  17.926  1.00  1.00      PROB   
ATOM   3938  CG1 VAL P  48      95.916  11.820  15.918  1.00  1.00      PROB   
ATOM   3939 HG11 VAL P  48      96.386  11.615  14.932  1.00  0.00      PROB   
ATOM   3940 HG12 VAL P  48      96.233  12.829  16.258  1.00  0.00      PROB   
ATOM   3941 HG13 VAL P  48      94.814  11.841  15.778  1.00  0.00      PROB   
ATOM   3942  CG2 VAL P  48      95.674   9.380  16.500  1.00  1.00      PROB   
ATOM   3943 HG21 VAL P  48      95.856   8.586  17.256  1.00  0.00      PROB   
ATOM   3944 HG22 VAL P  48      96.103   9.048  15.530  1.00  0.00      PROB   
ATOM   3945 HG23 VAL P  48      94.576   9.490  16.378  1.00  0.00      PROB   
ATOM   3946  C   VAL P  48      98.501  11.891  17.340  1.00  1.00      PROB   
ATOM   3947  O   VAL P  48      99.337  12.369  16.570  1.00  1.00      PROB   
ATOM   3948  N   ALA P  49      98.131  12.542  18.462  1.00  1.00      PROB   
ATOM   3949  HN  ALA P  49      97.571  12.097  19.156  1.00  1.00      PROB   
ATOM   3950  CA  ALA P  49      98.506  13.916  18.721  1.00  1.00      PROB   
ATOM   3951  HA  ALA P  49      99.536  14.057  18.430  1.00  1.00      PROB   
ATOM   3952  CB  ALA P  49      97.578  14.866  17.936  1.00  1.00      PROB   
ATOM   3953  HB1 ALA P  49      96.528  14.783  18.291  1.00  1.00      PROB   
ATOM   3954  HB2 ALA P  49      97.596  14.594  16.859  1.00  1.00      PROB   
ATOM   3955  HB3 ALA P  49      97.912  15.921  18.033  1.00  1.00      PROB   
ATOM   3956  C   ALA P  49      98.411  14.275  20.196  1.00  1.00      PROB   
ATOM   3957  O   ALA P  49      97.724  13.606  20.965  1.00  1.00      PROB   
ATOM   3958  N   THR P  50      99.087  15.365  20.598  1.00  1.00      PROB   
ATOM   3959  HN  THR P  50      99.646  15.846  19.927  1.00  1.00      PROB   
ATOM   3960  CA  THR P  50      99.154  15.862  21.976  1.00  1.00      PROB   
ATOM   3961  HA  THR P  50      98.321  15.490  22.554  1.00  1.00      PROB   
ATOM   3962  CB  THR P  50     100.478  15.533  22.677  1.00  1.00      PROB   
ATOM   3963  HB  THR P  50     101.325  16.013  22.141  1.00  1.00      PROB   
ATOM   3964  OG1 THR P  50     100.735  14.141  22.657  1.00  1.00      PROB   
ATOM   3965  HG1 THR P  50     100.519  13.823  23.537  1.00  1.00      PROB   
ATOM   3966  CG2 THR P  50     100.492  15.960  24.152  1.00  1.00      PROB   
ATOM   3967 HG21 THR P  50      99.637  15.512  24.701  1.00  0.00      PROB   
ATOM   3968 HG22 THR P  50     100.448  17.064  24.271  1.00  0.00      PROB   
ATOM   3969 HG23 THR P  50     101.425  15.608  24.642  1.00  0.00      PROB   
ATOM   3970  C   THR P  50      99.086  17.374  21.925  1.00  1.00      PROB   
ATOM   3971  O   THR P  50      99.699  17.986  21.048  1.00  1.00      PROB   
ATOM   3972  N   ILE P  51      98.353  18.045  22.837  1.00  1.00      PROB   
ATOM   3973  HN  ILE P  51      97.770  17.575  23.495  1.00  1.00      PROB   
ATOM   3974  CA  ILE P  51      98.474  19.487  23.024  1.00  1.00      PROB   
ATOM   3975  HA  ILE P  51      99.417  19.800  22.599  1.00  1.00      PROB   
ATOM   3976  CB  ILE P  51      97.382  20.307  22.329  1.00  1.00      PROB   
ATOM   3977  HB  ILE P  51      97.385  19.989  21.264  1.00  1.00      PROB   
ATOM   3978  CG2 ILE P  51      95.992  19.999  22.924  1.00  1.00      PROB   
ATOM   3979 HG21 ILE P  51      95.922  20.345  23.978  1.00  0.00      PROB   
ATOM   3980 HG22 ILE P  51      95.785  18.907  22.906  1.00  0.00      PROB   
ATOM   3981 HG23 ILE P  51      95.205  20.516  22.335  1.00  0.00      PROB   
ATOM   3982  CG1 ILE P  51      97.677  21.829  22.354  1.00  1.00      PROB   
ATOM   3983 HG11 ILE P  51      98.775  21.986  22.291  1.00  0.00      PROB   
ATOM   3984 HG12 ILE P  51      97.344  22.253  23.326  1.00  0.00      PROB   
ATOM   3985  CD  ILE P  51      97.026  22.581  21.187  1.00  1.00      PROB   
ATOM   3986  HD1 ILE P  51      95.921  22.469  21.211  1.00  1.00      PROB   
ATOM   3987  HD2 ILE P  51      97.383  22.178  20.214  1.00  1.00      PROB   
ATOM   3988  HD3 ILE P  51      97.280  23.662  21.227  1.00  1.00      PROB   
ATOM   3989  C   ILE P  51      98.576  19.836  24.501  1.00  1.00      PROB   
ATOM   3990  O   ILE P  51      97.855  19.315  25.345  1.00  1.00      PROB   
ATOM   3991  N   SER P  52      99.519  20.730  24.850  1.00  1.00      PROB   
ATOM   3992  HN  SER P  52     100.113  21.113  24.146  1.00  1.00      PROB   
ATOM   3993  CA  SER P  52      99.777  21.197  26.207  1.00  1.00      PROB   
ATOM   3994  HA  SER P  52     100.090  20.349  26.797  1.00  1.00      PROB   
ATOM   3995  CB  SER P  52     100.887  22.288  26.222  1.00  1.00      PROB   
ATOM   3996  HB1 SER P  52     101.813  21.842  25.799  1.00  1.00      PROB   
ATOM   3997  HB2 SER P  52     101.114  22.599  27.264  1.00  1.00      PROB   
ATOM   3998  OG  SER P  52     100.503  23.425  25.431  1.00  1.00      PROB   
ATOM   3999  HG1 SER P  52      99.571  23.532  25.634  1.00  1.00      PROB   
ATOM   4000  C   SER P  52      98.590  21.840  26.905  1.00  1.00      PROB   
ATOM   4001  O   SER P  52      97.896  22.674  26.320  1.00  1.00      PROB   
ATOM   4002  N   SER P  53      98.392  21.529  28.194  1.00  1.00      PROB   
ATOM   4003  HN  SER P  53      98.973  20.831  28.606  1.00  1.00      PROB   
ATOM   4004  CA  SER P  53      97.356  22.060  29.062  1.00  1.00      PROB   
ATOM   4005  HA  SER P  53      96.418  21.670  28.693  1.00  1.00      PROB   
ATOM   4006  CB  SER P  53      97.541  21.585  30.523  1.00  1.00      PROB   
ATOM   4007  HB1 SER P  53      98.420  22.077  30.990  1.00  1.00      PROB   
ATOM   4008  HB2 SER P  53      97.757  20.495  30.524  1.00  1.00      PROB   
ATOM   4009  OG  SER P  53      96.360  21.846  31.283  1.00  1.00      PROB   
ATOM   4010  HG1 SER P  53      95.660  21.389  30.812  1.00  1.00      PROB   
ATOM   4011  C   SER P  53      97.267  23.580  29.075  1.00  1.00      PROB   
ATOM   4012  O   SER P  53      98.206  24.295  29.422  1.00  1.00      PROB   
ATOM   4013  N   GLY P  54      96.123  24.144  28.637  1.00  1.00      PROB   
ATOM   4014  HN  GLY P  54      95.395  23.535  28.331  1.00  1.00      PROB   
ATOM   4015  CA  GLY P  54      95.919  25.591  28.539  1.00  1.00      PROB   
ATOM   4016  HA1 GLY P  54      96.317  26.057  29.428  1.00  1.00      PROB   
ATOM   4017  HA2 GLY P  54      94.858  25.759  28.427  1.00  1.00      PROB   
ATOM   4018  C   GLY P  54      96.593  26.250  27.353  1.00  1.00      PROB   
ATOM   4019  O   GLY P  54      95.985  27.055  26.652  1.00  1.00      PROB   
ATOM   4020  N   GLY P  55      97.875  25.931  27.117  1.00  1.00      PROB   
ATOM   4021  HN  GLY P  55      98.276  25.276  27.753  1.00  1.00      PROB   
ATOM   4022  CA  GLY P  55      98.740  26.465  26.067  1.00  1.00      PROB   
ATOM   4023  HA1 GLY P  55      99.726  26.064  26.253  1.00  1.00      PROB   
ATOM   4024  HA2 GLY P  55      98.717  27.542  26.143  1.00  1.00      PROB   
ATOM   4025  C   GLY P  55      98.392  26.125  24.633  1.00  1.00      PROB   
ATOM   4026  O   GLY P  55      97.257  25.824  24.265  1.00  1.00      PROB   
ATOM   4027  N   SER P  56      99.398  26.219  23.749  1.00  1.00      PROB   
ATOM   4028  HN  SER P  56     100.290  26.562  24.032  1.00  1.00      PROB   
ATOM   4029  CA  SER P  56      99.251  25.957  22.322  1.00  1.00      PROB   
ATOM   4030  HA  SER P  56      98.304  25.476  22.127  1.00  1.00      PROB   
ATOM   4031  CB  SER P  56      99.317  27.280  21.508  1.00  1.00      PROB   
ATOM   4032  HB1 SER P  56      98.489  27.934  21.855  1.00  1.00      PROB   
ATOM   4033  HB2 SER P  56      99.162  27.096  20.423  1.00  1.00      PROB   
ATOM   4034  OG  SER P  56     100.548  27.978  21.719  1.00  1.00      PROB   
ATOM   4035  HG1 SER P  56     101.212  27.555  21.170  1.00  1.00      PROB   
ATOM   4036  C   SER P  56     100.318  25.021  21.784  1.00  1.00      PROB   
ATOM   4037  O   SER P  56     100.494  24.897  20.575  1.00  1.00      PROB   
ATOM   4038  N   TYR P  57     101.087  24.339  22.649  1.00  1.00      PROB   
ATOM   4039  HN  TYR P  57     100.903  24.323  23.629  1.00  1.00      PROB   
ATOM   4040  CA  TYR P  57     102.253  23.583  22.225  1.00  1.00      PROB   
ATOM   4041  HA  TYR P  57     102.652  24.018  21.320  1.00  1.00      PROB   
ATOM   4042  CB  TYR P  57     103.358  23.594  23.317  1.00  1.00      PROB   
ATOM   4043  HB1 TYR P  57     104.321  23.205  22.922  1.00  1.00      PROB   
ATOM   4044  HB2 TYR P  57     103.052  22.969  24.183  1.00  1.00      PROB   
ATOM   4045  CG  TYR P  57     103.574  25.006  23.802  1.00  1.00      PROB   
ATOM   4046  CD1 TYR P  57     103.267  25.365  25.127  1.00  1.00      PROB   
ATOM   4047  HD1 TYR P  57     102.901  24.616  25.814  1.00  1.00      PROB   
ATOM   4048  CE1 TYR P  57     103.404  26.691  25.557  1.00  1.00      PROB   
ATOM   4049  HE1 TYR P  57     103.160  26.964  26.573  1.00  1.00      PROB   
ATOM   4050  CZ  TYR P  57     103.862  27.668  24.671  1.00  1.00      PROB   
ATOM   4051  OH  TYR P  57     103.981  28.997  25.116  1.00  1.00      PROB   
ATOM   4052  HH  TYR P  57     104.323  29.523  24.389  1.00  1.00      PROB   
ATOM   4053  CD2 TYR P  57     104.055  25.995  22.926  1.00  1.00      PROB   
ATOM   4054  HD2 TYR P  57     104.300  25.734  21.907  1.00  1.00      PROB   
ATOM   4055  CE2 TYR P  57     104.193  27.324  23.356  1.00  1.00      PROB   
ATOM   4056  HE2 TYR P  57     104.552  28.076  22.669  1.00  1.00      PROB   
ATOM   4057  C   TYR P  57     101.826  22.161  21.908  1.00  1.00      PROB   
ATOM   4058  O   TYR P  57     101.199  21.489  22.722  1.00  1.00      PROB   
ATOM   4059  N   THR P  58     102.105  21.668  20.692  1.00  1.00      PROB   
ATOM   4060  HN  THR P  58     102.666  22.162  20.032  1.00  1.00      PROB   
ATOM   4061  CA  THR P  58     101.442  20.472  20.191  1.00  1.00      PROB   
ATOM   4062  HA  THR P  58     101.210  19.831  21.028  1.00  1.00      PROB   
ATOM   4063  CB  THR P  58     100.130  20.796  19.453  1.00  1.00      PROB   
ATOM   4064  HB  THR P  58      99.446  21.275  20.187  1.00  1.00      PROB   
ATOM   4065  OG1 THR P  58      99.465  19.664  18.903  1.00  1.00      PROB   
ATOM   4066  HG1 THR P  58      99.387  19.023  19.614  1.00  1.00      PROB   
ATOM   4067  CG2 THR P  58     100.358  21.784  18.298  1.00  1.00      PROB   
ATOM   4068 HG21 THR P  58     101.052  21.357  17.543  1.00  0.00      PROB   
ATOM   4069 HG22 THR P  58     100.776  22.745  18.669  1.00  0.00      PROB   
ATOM   4070 HG23 THR P  58      99.393  22.008  17.796  1.00  0.00      PROB   
ATOM   4071  C   THR P  58     102.375  19.662  19.325  1.00  1.00      PROB   
ATOM   4072  O   THR P  58     103.265  20.193  18.663  1.00  1.00      PROB   
ATOM   4073  N   TYR P  59     102.218  18.326  19.332  1.00  1.00      PROB   
ATOM   4074  HN  TYR P  59     101.479  17.907  19.853  1.00  1.00      PROB   
ATOM   4075  CA  TYR P  59     102.978  17.457  18.464  1.00  1.00      PROB   
ATOM   4076  HA  TYR P  59     103.295  18.030  17.605  1.00  1.00      PROB   
ATOM   4077  CB  TYR P  59     104.215  16.834  19.184  1.00  1.00      PROB   
ATOM   4078  HB1 TYR P  59     103.908  16.043  19.902  1.00  1.00      PROB   
ATOM   4079  HB2 TYR P  59     104.737  17.633  19.753  1.00  1.00      PROB   
ATOM   4080  CG  TYR P  59     105.203  16.281  18.181  1.00  1.00      PROB   
ATOM   4081  CD1 TYR P  59     105.859  17.168  17.311  1.00  1.00      PROB   
ATOM   4082  HD1 TYR P  59     105.688  18.230  17.405  1.00  1.00      PROB   
ATOM   4083  CE1 TYR P  59     106.725  16.685  16.322  1.00  1.00      PROB   
ATOM   4084  HE1 TYR P  59     107.226  17.373  15.656  1.00  1.00      PROB   
ATOM   4085  CZ  TYR P  59     106.935  15.310  16.182  1.00  1.00      PROB   
ATOM   4086  OH  TYR P  59     107.725  14.878  15.098  1.00  1.00      PROB   
ATOM   4087  HH  TYR P  59     107.575  13.950  14.901  1.00  1.00      PROB   
ATOM   4088  CD2 TYR P  59     105.473  14.905  18.073  1.00  1.00      PROB   
ATOM   4089  HD2 TYR P  59     105.009  14.213  18.761  1.00  1.00      PROB   
ATOM   4090  CE2 TYR P  59     106.316  14.416  17.060  1.00  1.00      PROB   
ATOM   4091  HE2 TYR P  59     106.482  13.354  16.953  1.00  1.00      PROB   
ATOM   4092  C   TYR P  59     102.027  16.395  17.930  1.00  1.00      PROB   
ATOM   4093  O   TYR P  59     100.940  16.171  18.459  1.00  1.00      PROB   
ATOM   4094  N   TYR P  60     102.425  15.748  16.825  1.00  1.00      PROB   
ATOM   4095  HN  TYR P  60     103.364  15.858  16.509  1.00  1.00      PROB   
ATOM   4096  CA  TYR P  60     101.605  14.854  16.037  1.00  1.00      PROB   
ATOM   4097  HA  TYR P  60     100.833  14.407  16.646  1.00  1.00      PROB   
ATOM   4098  CB  TYR P  60     101.032  15.540  14.761  1.00  1.00      PROB   
ATOM   4099  HB1 TYR P  60     100.499  14.804  14.122  1.00  1.00      PROB   
ATOM   4100  HB2 TYR P  60     101.853  15.986  14.159  1.00  1.00      PROB   
ATOM   4101  CG  TYR P  60     100.076  16.642  15.096  1.00  1.00      PROB   
ATOM   4102  CD1 TYR P  60     100.510  17.961  15.323  1.00  1.00      PROB   
ATOM   4103  HD1 TYR P  60     101.564  18.194  15.291  1.00  1.00      PROB   
ATOM   4104  CE1 TYR P  60      99.585  18.972  15.620  1.00  1.00      PROB   
ATOM   4105  HE1 TYR P  60      99.930  19.977  15.813  1.00  1.00      PROB   
ATOM   4106  CZ  TYR P  60      98.220  18.674  15.676  1.00  1.00      PROB   
ATOM   4107  OH  TYR P  60      97.295  19.691  15.983  1.00  1.00      PROB   
ATOM   4108  HH  TYR P  60      97.750  20.282  16.587  1.00  1.00      PROB   
ATOM   4109  CD2 TYR P  60      98.705  16.364  15.128  1.00  1.00      PROB   
ATOM   4110  HD2 TYR P  60      98.357  15.362  14.924  1.00  1.00      PROB   
ATOM   4111  CE2 TYR P  60      97.784  17.367  15.445  1.00  1.00      PROB   
ATOM   4112  HE2 TYR P  60      96.737  17.112  15.528  1.00  1.00      PROB   
ATOM   4113  C   TYR P  60     102.509  13.762  15.525  1.00  1.00      PROB   
ATOM   4114  O   TYR P  60     103.667  14.030  15.200  1.00  1.00      PROB   
ATOM   4115  N   LEU P  61     102.014  12.521  15.389  1.00  1.00      PROB   
ATOM   4116  HN  LEU P  61     101.100  12.309  15.726  1.00  1.00      PROB   
ATOM   4117  CA  LEU P  61     102.732  11.468  14.689  1.00  1.00      PROB   
ATOM   4118  HA  LEU P  61     103.687  11.348  15.179  1.00  1.00      PROB   
ATOM   4119  CB  LEU P  61     101.961  10.125  14.800  1.00  1.00      PROB   
ATOM   4120  HB1 LEU P  61     100.905  10.305  14.506  1.00  1.00      PROB   
ATOM   4121  HB2 LEU P  61     101.929   9.826  15.869  1.00  1.00      PROB   
ATOM   4122  CG  LEU P  61     102.501   8.937  13.971  1.00  1.00      PROB   
ATOM   4123  HG  LEU P  61     102.553   9.230  12.900  1.00  1.00      PROB   
ATOM   4124  CD1 LEU P  61     103.899   8.503  14.435  1.00  1.00      PROB   
ATOM   4125 HD11 LEU P  61     103.867   8.185  15.499  1.00  0.00      PROB   
ATOM   4126 HD12 LEU P  61     104.636   9.328  14.341  1.00  0.00      PROB   
ATOM   4127 HD13 LEU P  61     104.258   7.645  13.828  1.00  0.00      PROB   
ATOM   4128  CD2 LEU P  61     101.533   7.747  14.056  1.00  1.00      PROB   
ATOM   4129 HD21 LEU P  61     100.519   8.039  13.706  1.00  0.00      PROB   
ATOM   4130 HD22 LEU P  61     101.445   7.397  15.107  1.00  0.00      PROB   
ATOM   4131 HD23 LEU P  61     101.891   6.901  13.432  1.00  0.00      PROB   
ATOM   4132  C   LEU P  61     103.038  11.846  13.235  1.00  1.00      PROB   
ATOM   4133  O   LEU P  61     102.215  12.417  12.524  1.00  1.00      PROB   
ATOM   4134  N   ASP P  62     104.264  11.592  12.757  1.00  1.00      PROB   
ATOM   4135  HN  ASP P  62     104.979  11.233  13.353  1.00  1.00      PROB   
ATOM   4136  CA  ASP P  62     104.781  12.114  11.507  1.00  1.00      PROB   
ATOM   4137  HA  ASP P  62     104.640  13.184  11.548  1.00  1.00      PROB   
ATOM   4138  CB  ASP P  62     106.300  11.844  11.466  1.00  1.00      PROB   
ATOM   4139  HB1 ASP P  62     106.732  12.061  10.466  1.00  1.00      PROB   
ATOM   4140  HB2 ASP P  62     106.559  10.808  11.774  1.00  1.00      PROB   
ATOM   4141  CG  ASP P  62     106.881  12.837  12.451  1.00  1.00      PROB   
ATOM   4142  OD1 ASP P  62     106.805  12.639  13.689  1.00  1.00      PROB   
ATOM   4143  OD2 ASP P  62     107.083  13.985  11.975  1.00  1.00      PROB   
ATOM   4144  C   ASP P  62     104.010  11.771  10.235  1.00  1.00      PROB   
ATOM   4145  O   ASP P  62     103.738  12.643   9.415  1.00  1.00      PROB   
ATOM   4146  N   SER P  63     103.506  10.535  10.080  1.00  1.00      PROB   
ATOM   4147  HN  SER P  63     103.775   9.797  10.694  1.00  1.00      PROB   
ATOM   4148  CA  SER P  63     102.673  10.190   8.926  1.00  1.00      PROB   
ATOM   4149  HA  SER P  63     103.003  10.744   8.059  1.00  1.00      PROB   
ATOM   4150  CB  SER P  63     102.753   8.674   8.609  1.00  1.00      PROB   
ATOM   4151  HB1 SER P  63     102.221   8.437   7.663  1.00  1.00      PROB   
ATOM   4152  HB2 SER P  63     102.281   8.087   9.426  1.00  1.00      PROB   
ATOM   4153  OG  SER P  63     104.114   8.256   8.509  1.00  1.00      PROB   
ATOM   4154  HG1 SER P  63     104.508   8.696   7.753  1.00  1.00      PROB   
ATOM   4155  C   SER P  63     101.202  10.525   9.164  1.00  1.00      PROB   
ATOM   4156  O   SER P  63     100.314  10.124   8.411  1.00  1.00      PROB   
ATOM   4157  N   VAL P  64     100.918  11.281  10.237  1.00  1.00      PROB   
ATOM   4158  HN  VAL P  64     101.659  11.564  10.840  1.00  1.00      PROB   
ATOM   4159  CA  VAL P  64      99.601  11.696  10.683  1.00  1.00      PROB   
ATOM   4160  HA  VAL P  64      98.849  11.316  10.007  1.00  1.00      PROB   
ATOM   4161  CB  VAL P  64      99.368  11.068  12.068  1.00  1.00      PROB   
ATOM   4162  HB  VAL P  64     100.349  10.712  12.450  1.00  1.00      PROB   
ATOM   4163  CG1 VAL P  64      98.814  12.024  13.145  1.00  1.00      PROB   
ATOM   4164 HG11 VAL P  64      97.853  12.483  12.826  1.00  0.00      PROB   
ATOM   4165 HG12 VAL P  64      99.540  12.837  13.361  1.00  0.00      PROB   
ATOM   4166 HG13 VAL P  64      98.640  11.470  14.092  1.00  0.00      PROB   
ATOM   4167  CG2 VAL P  64      98.497   9.809  11.891  1.00  1.00      PROB   
ATOM   4168 HG21 VAL P  64      99.017   9.063  11.253  1.00  0.00      PROB   
ATOM   4169 HG22 VAL P  64      97.530  10.063  11.406  1.00  0.00      PROB   
ATOM   4170 HG23 VAL P  64      98.289   9.337  12.875  1.00  0.00      PROB   
ATOM   4171  C   VAL P  64      99.428  13.221  10.639  1.00  1.00      PROB   
ATOM   4172  O   VAL P  64      98.310  13.733  10.721  1.00  1.00      PROB   
ATOM   4173  N   LYS P  65     100.514  14.004  10.409  1.00  1.00      PROB   
ATOM   4174  HN  LYS P  65     101.417  13.590  10.327  1.00  1.00      PROB   
ATOM   4175  CA  LYS P  65     100.424  15.449  10.202  1.00  1.00      PROB   
ATOM   4176  HA  LYS P  65      99.998  15.857  11.107  1.00  1.00      PROB   
ATOM   4177  CB  LYS P  65     101.808  16.142   9.973  1.00  1.00      PROB   
ATOM   4178  HB1 LYS P  65     101.663  17.055   9.356  1.00  1.00      PROB   
ATOM   4179  HB2 LYS P  65     102.452  15.468   9.368  1.00  1.00      PROB   
ATOM   4180  CG  LYS P  65     102.566  16.637  11.225  1.00  1.00      PROB   
ATOM   4181  HG1 LYS P  65     101.846  17.009  11.984  1.00  1.00      PROB   
ATOM   4182  HG2 LYS P  65     103.176  17.509  10.903  1.00  1.00      PROB   
ATOM   4183  CD  LYS P  65     103.541  15.619  11.841  1.00  1.00      PROB   
ATOM   4184  HD1 LYS P  65     104.125  15.162  11.013  1.00  1.00      PROB   
ATOM   4185  HD2 LYS P  65     102.955  14.814  12.334  1.00  1.00      PROB   
ATOM   4186  CE  LYS P  65     104.531  16.261  12.833  1.00  1.00      PROB   
ATOM   4187  HE1 LYS P  65     103.980  16.791  13.638  1.00  1.00      PROB   
ATOM   4188  HE2 LYS P  65     105.183  16.988  12.302  1.00  1.00      PROB   
ATOM   4189  NZ  LYS P  65     105.390  15.252  13.459  1.00  1.00      PROB   
ATOM   4190  HZ1 LYS P  65     105.966  14.738  12.763  1.00  1.00      PROB   
ATOM   4191  HZ2 LYS P  65     104.846  14.543  13.990  1.00  1.00      PROB   
ATOM   4192  HZ3 LYS P  65     106.108  15.638  14.106  1.00  1.00      PROB   
ATOM   4193  C   LYS P  65      99.477  15.882   9.076  1.00  1.00      PROB   
ATOM   4194  O   LYS P  65      99.431  15.288   8.002  1.00  1.00      PROB   
ATOM   4195  N   GLY P  66      98.670  16.942   9.310  1.00  1.00      PROB   
ATOM   4196  HN  GLY P  66      98.641  17.345  10.221  1.00  1.00      PROB   
ATOM   4197  CA  GLY P  66      97.765  17.515   8.307  1.00  1.00      PROB   
ATOM   4198  HA1 GLY P  66      98.237  17.483   7.336  1.00  1.00      PROB   
ATOM   4199  HA2 GLY P  66      97.522  18.520   8.619  1.00  1.00      PROB   
ATOM   4200  C   GLY P  66      96.461  16.772   8.196  1.00  1.00      PROB   
ATOM   4201  O   GLY P  66      95.381  17.358   8.215  1.00  1.00      PROB   
ATOM   4202  N   ARG P  67      96.543  15.438   8.096  1.00  1.00      PROB   
ATOM   4203  HN  ARG P  67      97.455  15.041   8.028  1.00  1.00      PROB   
ATOM   4204  CA  ARG P  67      95.424  14.526   8.175  1.00  1.00      PROB   
ATOM   4205  HA  ARG P  67      94.714  14.809   7.412  1.00  1.00      PROB   
ATOM   4206  CB  ARG P  67      95.896  13.084   7.866  1.00  1.00      PROB   
ATOM   4207  HB1 ARG P  67      96.862  12.916   8.388  1.00  1.00      PROB   
ATOM   4208  HB2 ARG P  67      96.082  13.020   6.772  1.00  1.00      PROB   
ATOM   4209  CG  ARG P  67      94.905  11.984   8.298  1.00  1.00      PROB   
ATOM   4210  HG1 ARG P  67      93.881  12.284   7.991  1.00  1.00      PROB   
ATOM   4211  HG2 ARG P  67      94.904  11.891   9.405  1.00  1.00      PROB   
ATOM   4212  CD  ARG P  67      95.162  10.606   7.692  1.00  1.00      PROB   
ATOM   4213  HD1 ARG P  67      95.107  10.660   6.583  1.00  1.00      PROB   
ATOM   4214  HD2 ARG P  67      94.379   9.902   8.048  1.00  1.00      PROB   
ATOM   4215  NE  ARG P  67      96.545  10.177   8.093  1.00  1.00      PROB   
ATOM   4216  HE  ARG P  67      97.329  10.733   7.818  1.00  1.00      PROB   
ATOM   4217  CZ  ARG P  67      96.835   8.974   8.547  1.00  1.00      PROB   
ATOM   4218  NH1 ARG P  67      95.953   8.111   8.960  1.00  1.00      PROB   
ATOM   4219 HH11 ARG P  67      96.272   7.164   8.931  1.00  0.00      PROB   
ATOM   4220 HH12 ARG P  67      94.985   8.222   8.734  1.00  0.00      PROB   
ATOM   4221  NH2 ARG P  67      98.066   8.524   8.551  1.00  1.00      PROB   
ATOM   4222 HH21 ARG P  67      98.835   9.117   8.311  1.00  0.00      PROB   
ATOM   4223 HH22 ARG P  67      98.157   7.538   8.694  1.00  0.00      PROB   
ATOM   4224  C   ARG P  67      94.649  14.585   9.482  1.00  1.00      PROB   
ATOM   4225  O   ARG P  67      93.421  14.624   9.484  1.00  1.00      PROB   
ATOM   4226  N   PHE P  68      95.346  14.643  10.629  1.00  1.00      PROB   
ATOM   4227  HN  PHE P  68      96.339  14.561  10.630  1.00  1.00      PROB   
ATOM   4228  CA  PHE P  68      94.705  14.870  11.910  1.00  1.00      PROB   
ATOM   4229  HA  PHE P  68      93.647  15.028  11.763  1.00  1.00      PROB   
ATOM   4230  CB  PHE P  68      94.884  13.687  12.909  1.00  1.00      PROB   
ATOM   4231  HB1 PHE P  68      94.336  13.890  13.853  1.00  1.00      PROB   
ATOM   4232  HB2 PHE P  68      95.964  13.557  13.137  1.00  1.00      PROB   
ATOM   4233  CG  PHE P  68      94.338  12.400  12.331  1.00  1.00      PROB   
ATOM   4234  CD1 PHE P  68      95.126  11.239  12.265  1.00  1.00      PROB   
ATOM   4235  HD1 PHE P  68      96.129  11.255  12.664  1.00  1.00      PROB   
ATOM   4236  CE1 PHE P  68      94.648  10.073  11.653  1.00  1.00      PROB   
ATOM   4237  HE1 PHE P  68      95.278   9.199  11.580  1.00  1.00      PROB   
ATOM   4238  CZ  PHE P  68      93.360  10.054  11.108  1.00  1.00      PROB   
ATOM   4239  HZ  PHE P  68      92.997   9.170  10.604  1.00  1.00      PROB   
ATOM   4240  CD2 PHE P  68      93.021  12.337  11.845  1.00  1.00      PROB   
ATOM   4241  HD2 PHE P  68      92.391  13.210  11.925  1.00  1.00      PROB   
ATOM   4242  CE2 PHE P  68      92.537  11.179  11.222  1.00  1.00      PROB   
ATOM   4243  HE2 PHE P  68      91.536  11.150  10.819  1.00  1.00      PROB   
ATOM   4244  C   PHE P  68      95.228  16.166  12.505  1.00  1.00      PROB   
ATOM   4245  O   PHE P  68      96.422  16.463  12.474  1.00  1.00      PROB   
ATOM   4246  N   THR P  69      94.325  16.997  13.051  1.00  1.00      PROB   
ATOM   4247  HN  THR P  69      93.355  16.767  13.032  1.00  1.00      PROB   
ATOM   4248  CA  THR P  69      94.698  18.250  13.701  1.00  1.00      PROB   
ATOM   4249  HA  THR P  69      95.678  18.124  14.137  1.00  1.00      PROB   
ATOM   4250  CB  THR P  69      94.820  19.458  12.770  1.00  1.00      PROB   
ATOM   4251  HB  THR P  69      95.555  19.206  11.975  1.00  1.00      PROB   
ATOM   4252  OG1 THR P  69      95.270  20.626  13.450  1.00  1.00      PROB   
ATOM   4253  HG1 THR P  69      96.134  20.430  13.820  1.00  1.00      PROB   
ATOM   4254  CG2 THR P  69      93.482  19.805  12.104  1.00  1.00      PROB   
ATOM   4255 HG21 THR P  69      92.737  20.128  12.862  1.00  0.00      PROB   
ATOM   4256 HG22 THR P  69      93.081  18.929  11.550  1.00  0.00      PROB   
ATOM   4257 HG23 THR P  69      93.623  20.642  11.387  1.00  0.00      PROB   
ATOM   4258  C   THR P  69      93.754  18.498  14.857  1.00  1.00      PROB   
ATOM   4259  O   THR P  69      92.583  18.125  14.810  1.00  1.00      PROB   
ATOM   4260  N   ILE P  70      94.245  19.071  15.972  1.00  1.00      PROB   
ATOM   4261  HN  ILE P  70      95.184  19.404  16.001  1.00  1.00      PROB   
ATOM   4262  CA  ILE P  70      93.481  19.173  17.206  1.00  1.00      PROB   
ATOM   4263  HA  ILE P  70      92.490  18.775  17.048  1.00  1.00      PROB   
ATOM   4264  CB  ILE P  70      94.082  18.343  18.347  1.00  1.00      PROB   
ATOM   4265  HB  ILE P  70      93.592  18.630  19.302  1.00  1.00      PROB   
ATOM   4266  CG2 ILE P  70      93.725  16.866  18.102  1.00  1.00      PROB   
ATOM   4267 HG21 ILE P  70      94.161  16.514  17.142  1.00  0.00      PROB   
ATOM   4268 HG22 ILE P  70      92.623  16.733  18.066  1.00  0.00      PROB   
ATOM   4269 HG23 ILE P  70      94.115  16.219  18.918  1.00  0.00      PROB   
ATOM   4270  CG1 ILE P  70      95.610  18.520  18.503  1.00  1.00      PROB   
ATOM   4271 HG11 ILE P  70      95.859  19.602  18.527  1.00  0.00      PROB   
ATOM   4272 HG12 ILE P  70      96.114  18.075  17.618  1.00  0.00      PROB   
ATOM   4273  CD  ILE P  70      96.189  17.861  19.759  1.00  1.00      PROB   
ATOM   4274  HD1 ILE P  70      96.042  16.760  19.752  1.00  1.00      PROB   
ATOM   4275  HD2 ILE P  70      95.718  18.277  20.675  1.00  1.00      PROB   
ATOM   4276  HD3 ILE P  70      97.282  18.054  19.812  1.00  1.00      PROB   
ATOM   4277  C   ILE P  70      93.251  20.623  17.625  1.00  1.00      PROB   
ATOM   4278  O   ILE P  70      94.167  21.396  17.899  1.00  1.00      PROB   
ATOM   4279  N   SER P  71      91.974  21.049  17.697  1.00  1.00      PROB   
ATOM   4280  HN  SER P  71      91.237  20.413  17.484  1.00  1.00      PROB   
ATOM   4281  CA  SER P  71      91.612  22.407  18.089  1.00  1.00      PROB   
ATOM   4282  HA  SER P  71      92.455  23.064  17.937  1.00  1.00      PROB   
ATOM   4283  CB  SER P  71      90.388  22.994  17.318  1.00  1.00      PROB   
ATOM   4284  HB1 SER P  71      90.397  24.101  17.409  1.00  1.00      PROB   
ATOM   4285  HB2 SER P  71      89.429  22.634  17.749  1.00  1.00      PROB   
ATOM   4286  OG  SER P  71      90.371  22.621  15.937  1.00  1.00      PROB   
ATOM   4287  HG1 SER P  71      91.280  22.642  15.629  1.00  1.00      PROB   
ATOM   4288  C   SER P  71      91.253  22.403  19.565  1.00  1.00      PROB   
ATOM   4289  O   SER P  71      90.245  21.826  19.969  1.00  1.00      PROB   
ATOM   4290  N   ARG P  72      92.072  23.026  20.434  1.00  1.00      PROB   
ATOM   4291  HN  ARG P  72      92.910  23.463  20.118  1.00  1.00      PROB   
ATOM   4292  CA  ARG P  72      91.866  22.927  21.873  1.00  1.00      PROB   
ATOM   4293  HA  ARG P  72      91.321  22.019  22.085  1.00  1.00      PROB   
ATOM   4294  CB  ARG P  72      93.230  22.803  22.612  1.00  1.00      PROB   
ATOM   4295  HB1 ARG P  72      93.949  22.303  21.930  1.00  1.00      PROB   
ATOM   4296  HB2 ARG P  72      93.066  22.100  23.457  1.00  1.00      PROB   
ATOM   4297  CG  ARG P  72      93.866  24.061  23.243  1.00  1.00      PROB   
ATOM   4298  HG1 ARG P  72      94.765  23.724  23.803  1.00  1.00      PROB   
ATOM   4299  HG2 ARG P  72      93.147  24.456  23.992  1.00  1.00      PROB   
ATOM   4300  CD  ARG P  72      94.339  25.184  22.313  1.00  1.00      PROB   
ATOM   4301  HD1 ARG P  72      93.568  25.522  21.588  1.00  1.00      PROB   
ATOM   4302  HD2 ARG P  72      95.232  24.859  21.738  1.00  1.00      PROB   
ATOM   4303  NE  ARG P  72      94.737  26.305  23.222  1.00  1.00      PROB   
ATOM   4304  HE  ARG P  72      95.646  26.273  23.637  1.00  1.00      PROB   
ATOM   4305  CZ  ARG P  72      93.889  27.155  23.773  1.00  1.00      PROB   
ATOM   4306  NH1 ARG P  72      92.618  27.232  23.466  1.00  1.00      PROB   
ATOM   4307 HH11 ARG P  72      92.054  27.819  24.047  1.00  0.00      PROB   
ATOM   4308 HH12 ARG P  72      92.227  26.577  22.820  1.00  0.00      PROB   
ATOM   4309  NH2 ARG P  72      94.272  27.923  24.763  1.00  1.00      PROB   
ATOM   4310 HH21 ARG P  72      95.119  27.690  25.241  1.00  0.00      PROB   
ATOM   4311 HH22 ARG P  72      93.544  28.371  25.282  1.00  0.00      PROB   
ATOM   4312  C   ARG P  72      91.011  24.066  22.419  1.00  1.00      PROB   
ATOM   4313  O   ARG P  72      91.221  25.246  22.127  1.00  1.00      PROB   
ATOM   4314  N   ASP P  73      90.019  23.728  23.255  1.00  1.00      PROB   
ATOM   4315  HN  ASP P  73      89.843  22.775  23.488  1.00  1.00      PROB   
ATOM   4316  CA  ASP P  73      89.083  24.652  23.846  1.00  1.00      PROB   
ATOM   4317  HA  ASP P  73      89.135  25.602  23.334  1.00  1.00      PROB   
ATOM   4318  CB  ASP P  73      87.654  24.094  23.647  1.00  1.00      PROB   
ATOM   4319  HB1 ASP P  73      87.556  23.100  24.133  1.00  1.00      PROB   
ATOM   4320  HB2 ASP P  73      87.509  23.959  22.554  1.00  1.00      PROB   
ATOM   4321  CG  ASP P  73      86.523  24.950  24.168  1.00  1.00      PROB   
ATOM   4322  OD1 ASP P  73      86.770  25.930  24.917  1.00  1.00      PROB   
ATOM   4323  OD2 ASP P  73      85.360  24.558  23.880  1.00  1.00      PROB   
ATOM   4324  C   ASP P  73      89.446  24.900  25.305  1.00  1.00      PROB   
ATOM   4325  O   ASP P  73      89.384  24.027  26.171  1.00  1.00      PROB   
ATOM   4326  N   SER P  74      89.843  26.149  25.589  1.00  1.00      PROB   
ATOM   4327  HN  SER P  74      89.826  26.831  24.862  1.00  1.00      PROB   
ATOM   4328  CA  SER P  74      90.216  26.624  26.907  1.00  1.00      PROB   
ATOM   4329  HA  SER P  74      90.242  25.800  27.605  1.00  1.00      PROB   
ATOM   4330  CB  SER P  74      91.608  27.322  26.903  1.00  1.00      PROB   
ATOM   4331  HB1 SER P  74      92.360  26.563  26.599  1.00  1.00      PROB   
ATOM   4332  HB2 SER P  74      91.878  27.660  27.927  1.00  1.00      PROB   
ATOM   4333  OG  SER P  74      91.668  28.426  25.986  1.00  1.00      PROB   
ATOM   4334  HG1 SER P  74      91.154  29.120  26.404  1.00  1.00      PROB   
ATOM   4335  C   SER P  74      89.177  27.589  27.431  1.00  1.00      PROB   
ATOM   4336  O   SER P  74      89.455  28.362  28.339  1.00  1.00      PROB   
ATOM   4337  N   SER P  75      87.960  27.572  26.861  1.00  1.00      PROB   
ATOM   4338  HN  SER P  75      87.755  26.969  26.093  1.00  1.00      PROB   
ATOM   4339  CA  SER P  75      86.827  28.332  27.373  1.00  1.00      PROB   
ATOM   4340  HA  SER P  75      87.148  29.048  28.115  1.00  1.00      PROB   
ATOM   4341  CB  SER P  75      86.083  29.081  26.220  1.00  1.00      PROB   
ATOM   4342  HB1 SER P  75      86.820  29.703  25.669  1.00  1.00      PROB   
ATOM   4343  HB2 SER P  75      85.336  29.772  26.668  1.00  1.00      PROB   
ATOM   4344  OG  SER P  75      85.395  28.231  25.291  1.00  1.00      PROB   
ATOM   4345  HG1 SER P  75      85.952  27.493  25.036  1.00  1.00      PROB   
ATOM   4346  C   SER P  75      85.859  27.384  28.049  1.00  1.00      PROB   
ATOM   4347  O   SER P  75      85.195  27.714  29.027  1.00  1.00      PROB   
ATOM   4348  N   LYS P  76      85.784  26.144  27.537  1.00  1.00      PROB   
ATOM   4349  HN  LYS P  76      86.259  25.970  26.678  1.00  1.00      PROB   
ATOM   4350  CA  LYS P  76      84.699  25.250  27.851  1.00  1.00      PROB   
ATOM   4351  HA  LYS P  76      84.334  25.436  28.850  1.00  1.00      PROB   
ATOM   4352  CB  LYS P  76      83.590  25.553  26.804  1.00  1.00      PROB   
ATOM   4353  HB1 LYS P  76      84.036  25.430  25.793  1.00  1.00      PROB   
ATOM   4354  HB2 LYS P  76      83.370  26.640  26.870  1.00  1.00      PROB   
ATOM   4355  CG  LYS P  76      82.240  24.815  26.910  1.00  1.00      PROB   
ATOM   4356  HG1 LYS P  76      81.545  25.488  27.456  1.00  1.00      PROB   
ATOM   4357  HG2 LYS P  76      82.301  23.885  27.515  1.00  1.00      PROB   
ATOM   4358  CD  LYS P  76      81.646  24.509  25.517  1.00  1.00      PROB   
ATOM   4359  HD1 LYS P  76      81.893  25.351  24.836  1.00  1.00      PROB   
ATOM   4360  HD2 LYS P  76      80.538  24.479  25.602  1.00  1.00      PROB   
ATOM   4361  CE  LYS P  76      82.095  23.181  24.880  1.00  1.00      PROB   
ATOM   4362  HE1 LYS P  76      81.817  23.143  23.805  1.00  1.00      PROB   
ATOM   4363  HE2 LYS P  76      81.609  22.332  25.408  1.00  1.00      PROB   
ATOM   4364  NZ  LYS P  76      83.545  23.002  24.999  1.00  1.00      PROB   
ATOM   4365  HZ1 LYS P  76      83.817  23.079  26.000  1.00  1.00      PROB   
ATOM   4366  HZ2 LYS P  76      84.094  23.719  24.484  1.00  1.00      PROB   
ATOM   4367  HZ3 LYS P  76      83.866  22.062  24.690  1.00  1.00      PROB   
ATOM   4368  C   LYS P  76      85.212  23.808  27.818  1.00  1.00      PROB   
ATOM   4369  O   LYS P  76      84.472  22.860  27.563  1.00  1.00      PROB   
ATOM   4370  N   ASN P  77      86.515  23.595  28.101  1.00  1.00      PROB   
ATOM   4371  HN  ASN P  77      87.095  24.394  28.240  1.00  1.00      PROB   
ATOM   4372  CA  ASN P  77      87.101  22.295  28.427  1.00  1.00      PROB   
ATOM   4373  HA  ASN P  77      88.169  22.457  28.434  1.00  1.00      PROB   
ATOM   4374  CB  ASN P  77      86.646  21.845  29.842  1.00  1.00      PROB   
ATOM   4375  HB1 ASN P  77      87.005  20.823  30.086  1.00  1.00      PROB   
ATOM   4376  HB2 ASN P  77      85.536  21.840  29.903  1.00  1.00      PROB   
ATOM   4377  CG  ASN P  77      87.245  22.784  30.872  1.00  1.00      PROB   
ATOM   4378  OD1 ASN P  77      88.365  23.270  30.699  1.00  1.00      PROB   
ATOM   4379  ND2 ASN P  77      86.514  23.059  31.970  1.00  1.00      PROB   
ATOM   4380 HD21 ASN P  77      86.886  23.724  32.618  1.00  0.00      PROB   
ATOM   4381 HD22 ASN P  77      85.636  22.601  32.111  1.00  0.00      PROB   
ATOM   4382  C   ASN P  77      86.931  21.154  27.420  1.00  1.00      PROB   
ATOM   4383  O   ASN P  77      86.303  20.129  27.684  1.00  1.00      PROB   
ATOM   4384  N   THR P  78      87.475  21.278  26.203  1.00  1.00      PROB   
ATOM   4385  HN  THR P  78      88.013  22.081  25.959  1.00  1.00      PROB   
ATOM   4386  CA  THR P  78      87.272  20.242  25.185  1.00  1.00      PROB   
ATOM   4387  HA  THR P  78      87.247  19.271  25.656  1.00  1.00      PROB   
ATOM   4388  CB  THR P  78      85.979  20.452  24.378  1.00  1.00      PROB   
ATOM   4389  HB  THR P  78      86.054  21.384  23.778  1.00  1.00      PROB   
ATOM   4390  OG1 THR P  78      84.861  20.578  25.247  1.00  1.00      PROB   
ATOM   4391  HG1 THR P  78      85.185  20.330  26.115  1.00  1.00      PROB   
ATOM   4392  CG2 THR P  78      85.622  19.282  23.455  1.00  1.00      PROB   
ATOM   4393 HG21 THR P  78      85.521  18.341  24.037  1.00  0.00      PROB   
ATOM   4394 HG22 THR P  78      86.375  19.142  22.651  1.00  0.00      PROB   
ATOM   4395 HG23 THR P  78      84.641  19.474  22.970  1.00  0.00      PROB   
ATOM   4396  C   THR P  78      88.460  20.219  24.252  1.00  1.00      PROB   
ATOM   4397  O   THR P  78      89.110  21.234  24.025  1.00  1.00      PROB   
ATOM   4398  N   LEU P  79      88.801  19.059  23.674  1.00  1.00      PROB   
ATOM   4399  HN  LEU P  79      88.350  18.211  23.938  1.00  1.00      PROB   
ATOM   4400  CA  LEU P  79      89.740  18.992  22.573  1.00  1.00      PROB   
ATOM   4401  HA  LEU P  79      90.096  19.981  22.326  1.00  1.00      PROB   
ATOM   4402  CB  LEU P  79      90.947  18.081  22.894  1.00  1.00      PROB   
ATOM   4403  HB1 LEU P  79      90.597  17.039  23.055  1.00  1.00      PROB   
ATOM   4404  HB2 LEU P  79      91.378  18.444  23.851  1.00  1.00      PROB   
ATOM   4405  CG  LEU P  79      92.085  18.092  21.856  1.00  1.00      PROB   
ATOM   4406  HG  LEU P  79      91.707  17.724  20.878  1.00  1.00      PROB   
ATOM   4407  CD1 LEU P  79      92.630  19.511  21.684  1.00  1.00      PROB   
ATOM   4408 HD11 LEU P  79      92.797  19.972  22.681  1.00  0.00      PROB   
ATOM   4409 HD12 LEU P  79      91.918  20.136  21.103  1.00  0.00      PROB   
ATOM   4410 HD13 LEU P  79      93.606  19.506  21.153  1.00  0.00      PROB   
ATOM   4411  CD2 LEU P  79      93.226  17.176  22.305  1.00  1.00      PROB   
ATOM   4412 HD21 LEU P  79      92.852  16.166  22.576  1.00  0.00      PROB   
ATOM   4413 HD22 LEU P  79      93.734  17.611  23.192  1.00  0.00      PROB   
ATOM   4414 HD23 LEU P  79      93.985  17.070  21.500  1.00  0.00      PROB   
ATOM   4415  C   LEU P  79      89.007  18.473  21.358  1.00  1.00      PROB   
ATOM   4416  O   LEU P  79      88.443  17.376  21.362  1.00  1.00      PROB   
ATOM   4417  N   TYR P  80      88.971  19.275  20.281  1.00  1.00      PROB   
ATOM   4418  HN  TYR P  80      89.413  20.169  20.280  1.00  1.00      PROB   
ATOM   4419  CA  TYR P  80      88.257  18.923  19.076  1.00  1.00      PROB   
ATOM   4420  HA  TYR P  80      87.507  18.186  19.322  1.00  1.00      PROB   
ATOM   4421  CB  TYR P  80      87.552  20.148  18.432  1.00  1.00      PROB   
ATOM   4422  HB1 TYR P  80      86.904  19.801  17.598  1.00  1.00      PROB   
ATOM   4423  HB2 TYR P  80      88.309  20.854  18.028  1.00  1.00      PROB   
ATOM   4424  CG  TYR P  80      86.660  20.893  19.388  1.00  1.00      PROB   
ATOM   4425  CD1 TYR P  80      85.476  20.302  19.862  1.00  1.00      PROB   
ATOM   4426  HD1 TYR P  80      85.231  19.293  19.566  1.00  1.00      PROB   
ATOM   4427  CE1 TYR P  80      84.618  21.014  20.716  1.00  1.00      PROB   
ATOM   4428  HE1 TYR P  80      83.721  20.550  21.099  1.00  1.00      PROB   
ATOM   4429  CZ  TYR P  80      84.939  22.319  21.105  1.00  1.00      PROB   
ATOM   4430  OH  TYR P  80      84.139  23.001  22.042  1.00  1.00      PROB   
ATOM   4431  HH  TYR P  80      84.659  23.718  22.413  1.00  1.00      PROB   
ATOM   4432  CD2 TYR P  80      86.938  22.226  19.740  1.00  1.00      PROB   
ATOM   4433  HD2 TYR P  80      87.829  22.708  19.366  1.00  1.00      PROB   
ATOM   4434  CE2 TYR P  80      86.077  22.936  20.585  1.00  1.00      PROB   
ATOM   4435  HE2 TYR P  80      86.296  23.962  20.845  1.00  1.00      PROB   
ATOM   4436  C   TYR P  80      89.217  18.312  18.059  1.00  1.00      PROB   
ATOM   4437  O   TYR P  80      90.067  18.998  17.493  1.00  1.00      PROB   
ATOM   4438  N   LEU P  81      89.098  17.002  17.790  1.00  1.00      PROB   
ATOM   4439  HN  LEU P  81      88.337  16.498  18.193  1.00  1.00      PROB   
ATOM   4440  CA  LEU P  81      89.949  16.263  16.871  1.00  1.00      PROB   
ATOM   4441  HA  LEU P  81      90.925  16.724  16.834  1.00  1.00      PROB   
ATOM   4442  CB  LEU P  81      90.084  14.796  17.370  1.00  1.00      PROB   
ATOM   4443  HB1 LEU P  81      89.072  14.356  17.492  1.00  1.00      PROB   
ATOM   4444  HB2 LEU P  81      90.528  14.877  18.386  1.00  1.00      PROB   
ATOM   4445  CG  LEU P  81      90.959  13.778  16.587  1.00  1.00      PROB   
ATOM   4446  HG  LEU P  81      91.048  12.895  17.256  1.00  1.00      PROB   
ATOM   4447  CD1 LEU P  81      90.313  13.257  15.298  1.00  1.00      PROB   
ATOM   4448 HD11 LEU P  81      90.317  14.032  14.502  1.00  0.00      PROB   
ATOM   4449 HD12 LEU P  81      89.263  12.950  15.494  1.00  0.00      PROB   
ATOM   4450 HD13 LEU P  81      90.873  12.378  14.913  1.00  0.00      PROB   
ATOM   4451  CD2 LEU P  81      92.382  14.269  16.304  1.00  1.00      PROB   
ATOM   4452 HD21 LEU P  81      92.914  14.462  17.260  1.00  0.00      PROB   
ATOM   4453 HD22 LEU P  81      92.370  15.197  15.692  1.00  0.00      PROB   
ATOM   4454 HD23 LEU P  81      92.949  13.494  15.745  1.00  0.00      PROB   
ATOM   4455  C   LEU P  81      89.372  16.332  15.476  1.00  1.00      PROB   
ATOM   4456  O   LEU P  81      88.277  15.842  15.208  1.00  1.00      PROB   
ATOM   4457  N   GLN P  82      90.077  16.977  14.536  1.00  1.00      PROB   
ATOM   4458  HN  GLN P  82      90.969  17.375  14.734  1.00  1.00      PROB   
ATOM   4459  CA  GLN P  82      89.629  17.094  13.169  1.00  1.00      PROB   
ATOM   4460  HA  GLN P  82      88.573  16.877  13.102  1.00  1.00      PROB   
ATOM   4461  CB  GLN P  82      89.852  18.515  12.606  1.00  1.00      PROB   
ATOM   4462  HB1 GLN P  82      90.940  18.734  12.571  1.00  1.00      PROB   
ATOM   4463  HB2 GLN P  82      89.403  19.228  13.330  1.00  1.00      PROB   
ATOM   4464  CG  GLN P  82      89.217  18.717  11.208  1.00  1.00      PROB   
ATOM   4465  HG1 GLN P  82      88.161  18.374  11.221  1.00  1.00      PROB   
ATOM   4466  HG2 GLN P  82      89.762  18.116  10.449  1.00  1.00      PROB   
ATOM   4467  CD  GLN P  82      89.200  20.189  10.800  1.00  1.00      PROB   
ATOM   4468  OE1 GLN P  82      88.781  21.055  11.573  1.00  1.00      PROB   
ATOM   4469  NE2 GLN P  82      89.635  20.486   9.558  1.00  1.00      PROB   
ATOM   4470 HE21 GLN P  82      89.892  19.744   8.939  1.00  0.00      PROB   
ATOM   4471 HE22 GLN P  82      89.599  21.441   9.266  1.00  0.00      PROB   
ATOM   4472  C   GLN P  82      90.339  16.083  12.305  1.00  1.00      PROB   
ATOM   4473  O   GLN P  82      91.545  15.868  12.419  1.00  1.00      PROB   
ATOM   4474  N   MET P  83      89.577  15.435  11.416  1.00  1.00      PROB   
ATOM   4475  HN  MET P  83      88.602  15.636  11.355  1.00  1.00      PROB   
ATOM   4476  CA  MET P  83      90.070  14.453  10.488  1.00  1.00      PROB   
ATOM   4477  HA  MET P  83      91.123  14.269  10.646  1.00  1.00      PROB   
ATOM   4478  CB  MET P  83      89.261  13.140  10.601  1.00  1.00      PROB   
ATOM   4479  HB1 MET P  83      89.734  12.389   9.932  1.00  1.00      PROB   
ATOM   4480  HB2 MET P  83      88.226  13.310  10.234  1.00  1.00      PROB   
ATOM   4481  CG  MET P  83      89.158  12.566  12.027  1.00  1.00      PROB   
ATOM   4482  HG1 MET P  83      88.656  13.303  12.689  1.00  1.00      PROB   
ATOM   4483  HG2 MET P  83      90.182  12.410  12.429  1.00  1.00      PROB   
ATOM   4484  SD  MET P  83      88.237  11.004  12.068  1.00  1.00      PROB   
ATOM   4485  CE  MET P  83      88.520  10.592  13.807  1.00  1.00      PROB   
ATOM   4486  HE1 MET P  83      88.095  11.354  14.494  1.00  1.00      PROB   
ATOM   4487  HE2 MET P  83      89.608  10.516  14.021  1.00  1.00      PROB   
ATOM   4488  HE3 MET P  83      88.047   9.620  14.063  1.00  1.00      PROB   
ATOM   4489  C   MET P  83      89.897  14.998   9.087  1.00  1.00      PROB   
ATOM   4490  O   MET P  83      88.800  15.384   8.691  1.00  1.00      PROB   
ATOM   4491  N   ASN P  84      90.986  15.045   8.310  1.00  1.00      PROB   
ATOM   4492  HN  ASN P  84      91.864  14.760   8.686  1.00  1.00      PROB   
ATOM   4493  CA  ASN P  84      91.025  15.542   6.953  1.00  1.00      PROB   
ATOM   4494  HA  ASN P  84      90.036  15.830   6.627  1.00  1.00      PROB   
ATOM   4495  CB  ASN P  84      92.018  16.734   6.836  1.00  1.00      PROB   
ATOM   4496  HB1 ASN P  84      91.981  17.169   5.815  1.00  1.00      PROB   
ATOM   4497  HB2 ASN P  84      93.053  16.380   7.033  1.00  1.00      PROB   
ATOM   4498  CG  ASN P  84      91.671  17.841   7.827  1.00  1.00      PROB   
ATOM   4499  OD1 ASN P  84      90.522  18.259   7.976  1.00  1.00      PROB   
ATOM   4500  ND2 ASN P  84      92.691  18.352   8.552  1.00  1.00      PROB   
ATOM   4501 HD21 ASN P  84      93.615  17.988   8.429  1.00  0.00      PROB   
ATOM   4502 HD22 ASN P  84      92.485  19.077   9.209  1.00  0.00      PROB   
ATOM   4503  C   ASN P  84      91.526  14.423   6.048  1.00  1.00      PROB   
ATOM   4504  O   ASN P  84      92.547  13.807   6.340  1.00  1.00      PROB   
ATOM   4505  N   SER P  85      90.842  14.128   4.923  1.00  1.00      PROB   
ATOM   4506  HN  SER P  85      89.960  14.556   4.743  1.00  1.00      PROB   
ATOM   4507  CA  SER P  85      91.268  13.145   3.919  1.00  1.00      PROB   
ATOM   4508  HA  SER P  85      90.549  13.257   3.121  1.00  1.00      PROB   
ATOM   4509  CB  SER P  85      92.646  13.415   3.226  1.00  1.00      PROB   
ATOM   4510  HB1 SER P  85      92.647  14.464   2.863  1.00  1.00      PROB   
ATOM   4511  HB2 SER P  85      92.754  12.754   2.340  1.00  1.00      PROB   
ATOM   4512  OG  SER P  85      93.779  13.223   4.076  1.00  1.00      PROB   
ATOM   4513  HG1 SER P  85      93.489  13.458   4.960  1.00  1.00      PROB   
ATOM   4514  C   SER P  85      91.111  11.692   4.348  1.00  1.00      PROB   
ATOM   4515  O   SER P  85      91.986  10.846   4.157  1.00  1.00      PROB   
ATOM   4516  N   LEU P  86      89.950  11.354   4.937  1.00  1.00      PROB   
ATOM   4517  HN  LEU P  86      89.243  12.043   5.074  1.00  1.00      PROB   
ATOM   4518  CA  LEU P  86      89.659  10.015   5.423  1.00  1.00      PROB   
ATOM   4519  HA  LEU P  86      90.467   9.749   6.087  1.00  1.00      PROB   
ATOM   4520  CB  LEU P  86      88.341  10.014   6.239  1.00  1.00      PROB   
ATOM   4521  HB1 LEU P  86      87.998   8.975   6.432  1.00  1.00      PROB   
ATOM   4522  HB2 LEU P  86      87.555  10.519   5.637  1.00  1.00      PROB   
ATOM   4523  CG  LEU P  86      88.468  10.716   7.608  1.00  1.00      PROB   
ATOM   4524  HG  LEU P  86      88.933  11.714   7.465  1.00  1.00      PROB   
ATOM   4525  CD1 LEU P  86      87.095  10.926   8.254  1.00  1.00      PROB   
ATOM   4526 HD11 LEU P  86      86.573   9.953   8.379  1.00  0.00      PROB   
ATOM   4527 HD12 LEU P  86      86.470  11.595   7.625  1.00  0.00      PROB   
ATOM   4528 HD13 LEU P  86      87.206  11.392   9.256  1.00  0.00      PROB   
ATOM   4529  CD2 LEU P  86      89.343   9.892   8.557  1.00  1.00      PROB   
ATOM   4530 HD21 LEU P  86      90.388   9.830   8.187  1.00  0.00      PROB   
ATOM   4531 HD22 LEU P  86      88.930   8.864   8.655  1.00  0.00      PROB   
ATOM   4532 HD23 LEU P  86      89.367  10.339   9.574  1.00  0.00      PROB   
ATOM   4533  C   LEU P  86      89.644   8.912   4.360  1.00  1.00      PROB   
ATOM   4534  O   LEU P  86      88.980   8.996   3.327  1.00  1.00      PROB   
ATOM   4535  N   ARG P  87      90.415   7.837   4.591  1.00  1.00      PROB   
ATOM   4536  HN  ARG P  87      90.998   7.833   5.400  1.00  1.00      PROB   
ATOM   4537  CA  ARG P  87      90.586   6.736   3.663  1.00  1.00      PROB   
ATOM   4538  HA  ARG P  87      89.897   6.835   2.837  1.00  1.00      PROB   
ATOM   4539  CB  ARG P  87      92.053   6.717   3.136  1.00  1.00      PROB   
ATOM   4540  HB1 ARG P  87      92.248   5.843   2.478  1.00  1.00      PROB   
ATOM   4541  HB2 ARG P  87      92.696   6.609   4.035  1.00  1.00      PROB   
ATOM   4542  CG  ARG P  87      92.464   7.991   2.352  1.00  1.00      PROB   
ATOM   4543  HG1 ARG P  87      91.890   8.868   2.721  1.00  1.00      PROB   
ATOM   4544  HG2 ARG P  87      92.171   7.867   1.288  1.00  1.00      PROB   
ATOM   4545  CD  ARG P  87      93.957   8.358   2.425  1.00  1.00      PROB   
ATOM   4546  HD1 ARG P  87      94.157   9.288   1.852  1.00  1.00      PROB   
ATOM   4547  HD2 ARG P  87      94.579   7.531   2.019  1.00  1.00      PROB   
ATOM   4548  NE  ARG P  87      94.255   8.621   3.867  1.00  1.00      PROB   
ATOM   4549  HE  ARG P  87      93.567   9.113   4.401  1.00  1.00      PROB   
ATOM   4550  CZ  ARG P  87      95.125   7.953   4.597  1.00  1.00      PROB   
ATOM   4551  NH1 ARG P  87      96.126   7.245   4.140  1.00  1.00      PROB   
ATOM   4552 HH11 ARG P  87      96.441   7.378   3.201  1.00  0.00      PROB   
ATOM   4553 HH12 ARG P  87      96.632   6.759   4.853  1.00  0.00      PROB   
ATOM   4554  NH2 ARG P  87      94.985   7.908   5.891  1.00  1.00      PROB   
ATOM   4555 HH21 ARG P  87      94.059   8.020   6.250  1.00  0.00      PROB   
ATOM   4556 HH22 ARG P  87      95.586   7.248   6.342  1.00  0.00      PROB   
ATOM   4557  C   ARG P  87      90.269   5.411   4.350  1.00  1.00      PROB   
ATOM   4558  O   ARG P  87      89.848   5.349   5.501  1.00  1.00      PROB   
ATOM   4559  N   ALA P  88      90.505   4.273   3.664  1.00  1.00      PROB   
ATOM   4560  HN  ALA P  88      90.795   4.299   2.710  1.00  1.00      PROB   
ATOM   4561  CA  ALA P  88      90.292   2.945   4.219  1.00  1.00      PROB   
ATOM   4562  HA  ALA P  88      89.307   2.910   4.660  1.00  1.00      PROB   
ATOM   4563  CB  ALA P  88      90.372   1.912   3.077  1.00  1.00      PROB   
ATOM   4564  HB1 ALA P  88      91.379   1.904   2.609  1.00  1.00      PROB   
ATOM   4565  HB2 ALA P  88      89.617   2.144   2.295  1.00  1.00      PROB   
ATOM   4566  HB3 ALA P  88      90.158   0.891   3.462  1.00  1.00      PROB   
ATOM   4567  C   ALA P  88      91.282   2.575   5.330  1.00  1.00      PROB   
ATOM   4568  O   ALA P  88      91.044   1.683   6.135  1.00  1.00      PROB   
ATOM   4569  N   GLU P  89      92.410   3.305   5.431  1.00  1.00      PROB   
ATOM   4570  HN  GLU P  89      92.609   3.988   4.733  1.00  1.00      PROB   
ATOM   4571  CA  GLU P  89      93.305   3.286   6.578  1.00  1.00      PROB   
ATOM   4572  HA  GLU P  89      93.620   2.268   6.756  1.00  1.00      PROB   
ATOM   4573  CB  GLU P  89      94.532   4.190   6.275  1.00  1.00      PROB   
ATOM   4574  HB1 GLU P  89      94.185   5.246   6.262  1.00  1.00      PROB   
ATOM   4575  HB2 GLU P  89      94.909   3.963   5.255  1.00  1.00      PROB   
ATOM   4576  CG  GLU P  89      95.721   4.026   7.265  1.00  1.00      PROB   
ATOM   4577  HG1 GLU P  89      96.426   3.257   6.884  1.00  1.00      PROB   
ATOM   4578  HG2 GLU P  89      95.359   3.691   8.260  1.00  1.00      PROB   
ATOM   4579  CD  GLU P  89      96.500   5.311   7.482  1.00  1.00      PROB   
ATOM   4580  OE1 GLU P  89      96.795   6.030   6.493  1.00  1.00      PROB   
ATOM   4581  OE2 GLU P  89      96.762   5.663   8.664  1.00  1.00      PROB   
ATOM   4582  C   GLU P  89      92.624   3.794   7.856  1.00  1.00      PROB   
ATOM   4583  O   GLU P  89      92.904   3.352   8.966  1.00  1.00      PROB   
ATOM   4584  N   ASP P  90      91.714   4.776   7.711  1.00  1.00      PROB   
ATOM   4585  HN  ASP P  90      91.402   5.059   6.808  1.00  1.00      PROB   
ATOM   4586  CA  ASP P  90      91.254   5.607   8.799  1.00  1.00      PROB   
ATOM   4587  HA  ASP P  90      91.964   5.568   9.612  1.00  1.00      PROB   
ATOM   4588  CB  ASP P  90      91.119   7.056   8.277  1.00  1.00      PROB   
ATOM   4589  HB1 ASP P  90      90.862   7.734   9.118  1.00  1.00      PROB   
ATOM   4590  HB2 ASP P  90      90.331   7.127   7.498  1.00  1.00      PROB   
ATOM   4591  CG  ASP P  90      92.420   7.542   7.707  1.00  1.00      PROB   
ATOM   4592  OD1 ASP P  90      93.457   7.497   8.416  1.00  1.00      PROB   
ATOM   4593  OD2 ASP P  90      92.430   8.005   6.537  1.00  1.00      PROB   
ATOM   4594  C   ASP P  90      89.909   5.189   9.373  1.00  1.00      PROB   
ATOM   4595  O   ASP P  90      89.442   5.792  10.342  1.00  1.00      PROB   
ATOM   4596  N   THR P  91      89.273   4.133   8.820  1.00  1.00      PROB   
ATOM   4597  HN  THR P  91      89.703   3.667   8.051  1.00  1.00      PROB   
ATOM   4598  CA  THR P  91      88.054   3.541   9.377  1.00  1.00      PROB   
ATOM   4599  HA  THR P  91      87.428   4.352   9.717  1.00  1.00      PROB   
ATOM   4600  CB  THR P  91      87.195   2.775   8.364  1.00  1.00      PROB   
ATOM   4601  HB  THR P  91      86.830   3.523   7.627  1.00  1.00      PROB   
ATOM   4602  OG1 THR P  91      86.057   2.144   8.932  1.00  1.00      PROB   
ATOM   4603  HG1 THR P  91      86.412   1.500   9.549  1.00  1.00      PROB   
ATOM   4604  CG2 THR P  91      87.973   1.703   7.592  1.00  1.00      PROB   
ATOM   4605 HG21 THR P  91      88.382   0.922   8.268  1.00  0.00      PROB   
ATOM   4606 HG22 THR P  91      88.817   2.160   7.033  1.00  0.00      PROB   
ATOM   4607 HG23 THR P  91      87.307   1.207   6.853  1.00  0.00      PROB   
ATOM   4608  C   THR P  91      88.386   2.730  10.616  1.00  1.00      PROB   
ATOM   4609  O   THR P  91      88.913   1.618  10.575  1.00  1.00      PROB   
ATOM   4610  N   ALA P  92      88.155   3.329  11.787  1.00  1.00      PROB   
ATOM   4611  HN  ALA P  92      87.577   4.140  11.843  1.00  1.00      PROB   
ATOM   4612  CA  ALA P  92      88.913   2.973  12.952  1.00  1.00      PROB   
ATOM   4613  HA  ALA P  92      88.968   1.897  13.034  1.00  1.00      PROB   
ATOM   4614  CB  ALA P  92      90.324   3.592  12.847  1.00  1.00      PROB   
ATOM   4615  HB1 ALA P  92      90.257   4.694  12.722  1.00  1.00      PROB   
ATOM   4616  HB2 ALA P  92      90.844   3.193  11.950  1.00  1.00      PROB   
ATOM   4617  HB3 ALA P  92      90.942   3.372  13.744  1.00  1.00      PROB   
ATOM   4618  C   ALA P  92      88.239   3.474  14.205  1.00  1.00      PROB   
ATOM   4619  O   ALA P  92      87.374   4.351  14.173  1.00  1.00      PROB   
ATOM   4620  N   VAL P  93      88.656   2.933  15.360  1.00  1.00      PROB   
ATOM   4621  HN  VAL P  93      89.376   2.243  15.373  1.00  1.00      PROB   
ATOM   4622  CA  VAL P  93      88.246   3.460  16.645  1.00  1.00      PROB   
ATOM   4623  HA  VAL P  93      87.340   4.037  16.536  1.00  1.00      PROB   
ATOM   4624  CB  VAL P  93      87.983   2.387  17.696  1.00  1.00      PROB   
ATOM   4625  HB  VAL P  93      88.931   1.895  18.000  1.00  1.00      PROB   
ATOM   4626  CG1 VAL P  93      87.323   3.056  18.916  1.00  1.00      PROB   
ATOM   4627 HG11 VAL P  93      86.395   3.589  18.617  1.00  0.00      PROB   
ATOM   4628 HG12 VAL P  93      88.007   3.790  19.392  1.00  0.00      PROB   
ATOM   4629 HG13 VAL P  93      87.050   2.295  19.679  1.00  0.00      PROB   
ATOM   4630  CG2 VAL P  93      87.030   1.315  17.133  1.00  1.00      PROB   
ATOM   4631 HG21 VAL P  93      87.476   0.785  16.264  1.00  0.00      PROB   
ATOM   4632 HG22 VAL P  93      86.075   1.786  16.817  1.00  0.00      PROB   
ATOM   4633 HG23 VAL P  93      86.799   0.562  17.917  1.00  0.00      PROB   
ATOM   4634  C   VAL P  93      89.341   4.404  17.108  1.00  1.00      PROB   
ATOM   4635  O   VAL P  93      90.512   4.040  17.211  1.00  1.00      PROB   
ATOM   4636  N   TYR P  94      88.991   5.666  17.360  1.00  1.00      PROB   
ATOM   4637  HN  TYR P  94      88.036   5.943  17.280  1.00  1.00      PROB   
ATOM   4638  CA  TYR P  94      89.881   6.682  17.875  1.00  1.00      PROB   
ATOM   4639  HA  TYR P  94      90.910   6.377  17.752  1.00  1.00      PROB   
ATOM   4640  CB  TYR P  94      89.671   8.064  17.193  1.00  1.00      PROB   
ATOM   4641  HB1 TYR P  94      90.277   8.848  17.696  1.00  1.00      PROB   
ATOM   4642  HB2 TYR P  94      88.602   8.360  17.250  1.00  1.00      PROB   
ATOM   4643  CG  TYR P  94      90.063   7.995  15.737  1.00  1.00      PROB   
ATOM   4644  CD1 TYR P  94      91.215   8.652  15.267  1.00  1.00      PROB   
ATOM   4645  HD1 TYR P  94      91.825   9.217  15.956  1.00  1.00      PROB   
ATOM   4646  CE1 TYR P  94      91.577   8.574  13.912  1.00  1.00      PROB   
ATOM   4647  HE1 TYR P  94      92.470   9.071  13.562  1.00  1.00      PROB   
ATOM   4648  CZ  TYR P  94      90.815   7.799  13.029  1.00  1.00      PROB   
ATOM   4649  OH  TYR P  94      91.228   7.567  11.705  1.00  1.00      PROB   
ATOM   4650  HH  TYR P  94      90.508   7.112  11.263  1.00  1.00      PROB   
ATOM   4651  CD2 TYR P  94      89.268   7.292  14.814  1.00  1.00      PROB   
ATOM   4652  HD2 TYR P  94      88.354   6.816  15.138  1.00  1.00      PROB   
ATOM   4653  CE2 TYR P  94      89.660   7.168  13.479  1.00  1.00      PROB   
ATOM   4654  HE2 TYR P  94      89.073   6.562  12.806  1.00  1.00      PROB   
ATOM   4655  C   TYR P  94      89.618   6.759  19.357  1.00  1.00      PROB   
ATOM   4656  O   TYR P  94      88.526   6.439  19.804  1.00  1.00      PROB   
ATOM   4657  N   TYR P  95      90.620   7.116  20.162  1.00  1.00      PROB   
ATOM   4658  HN  TYR P  95      91.522   7.342  19.803  1.00  1.00      PROB   
ATOM   4659  CA  TYR P  95      90.467   7.158  21.600  1.00  1.00      PROB   
ATOM   4660  HA  TYR P  95      89.425   7.206  21.880  1.00  1.00      PROB   
ATOM   4661  CB  TYR P  95      91.186   5.962  22.288  1.00  1.00      PROB   
ATOM   4662  HB1 TYR P  95      91.043   6.008  23.389  1.00  1.00      PROB   
ATOM   4663  HB2 TYR P  95      92.277   5.998  22.081  1.00  1.00      PROB   
ATOM   4664  CG  TYR P  95      90.668   4.636  21.804  1.00  1.00      PROB   
ATOM   4665  CD1 TYR P  95      89.528   4.065  22.390  1.00  1.00      PROB   
ATOM   4666  HD1 TYR P  95      88.992   4.613  23.151  1.00  1.00      PROB   
ATOM   4667  CE1 TYR P  95      89.075   2.797  21.992  1.00  1.00      PROB   
ATOM   4668  HE1 TYR P  95      88.192   2.385  22.457  1.00  1.00      PROB   
ATOM   4669  CZ  TYR P  95      89.781   2.081  21.016  1.00  1.00      PROB   
ATOM   4670  OH  TYR P  95      89.353   0.794  20.633  1.00  1.00      PROB   
ATOM   4671  HH  TYR P  95      88.545   0.628  21.125  1.00  1.00      PROB   
ATOM   4672  CD2 TYR P  95      91.360   3.910  20.819  1.00  1.00      PROB   
ATOM   4673  HD2 TYR P  95      92.241   4.336  20.362  1.00  1.00      PROB   
ATOM   4674  CE2 TYR P  95      90.919   2.640  20.430  1.00  1.00      PROB   
ATOM   4675  HE2 TYR P  95      91.470   2.090  19.681  1.00  1.00      PROB   
ATOM   4676  C   TYR P  95      91.140   8.419  22.085  1.00  1.00      PROB   
ATOM   4677  O   TYR P  95      92.306   8.663  21.771  1.00  1.00      PROB   
ATOM   4678  N   CYS P  96      90.483   9.281  22.877  1.00  1.00      PROB   
ATOM   4679  HN  CYS P  96      89.534   9.105  23.126  1.00  1.00      PROB   
ATOM   4680  CA  CYS P  96      91.236  10.338  23.539  1.00  1.00      PROB   
ATOM   4681  HA  CYS P  96      91.942  10.722  22.817  1.00  1.00      PROB   
ATOM   4682  CB  CYS P  96      90.450  11.614  23.920  1.00  1.00      PROB   
ATOM   4683  HB1 CYS P  96      90.029  12.004  22.968  1.00  1.00      PROB   
ATOM   4684  HB2 CYS P  96      91.155  12.385  24.298  1.00  1.00      PROB   
ATOM   4685  SG  CYS P  96      89.075  11.414  25.080  1.00  1.00      PROB   
ATOM   4686  C   CYS P  96      92.088   9.790  24.672  1.00  1.00      PROB   
ATOM   4687  O   CYS P  96      91.775   8.783  25.304  1.00  1.00      PROB   
ATOM   4688  N   ALA P  97      93.240  10.421  24.937  1.00  1.00      PROB   
ATOM   4689  HN  ALA P  97      93.477  11.241  24.421  1.00  1.00      PROB   
ATOM   4690  CA  ALA P  97      94.250   9.863  25.806  1.00  1.00      PROB   
ATOM   4691  HA  ALA P  97      93.867   8.985  26.305  1.00  1.00      PROB   
ATOM   4692  CB  ALA P  97      95.437   9.437  24.914  1.00  1.00      PROB   
ATOM   4693  HB1 ALA P  97      95.894  10.315  24.411  1.00  1.00      PROB   
ATOM   4694  HB2 ALA P  97      95.071   8.744  24.126  1.00  1.00      PROB   
ATOM   4695  HB3 ALA P  97      96.227   8.915  25.494  1.00  1.00      PROB   
ATOM   4696  C   ALA P  97      94.730  10.840  26.889  1.00  1.00      PROB   
ATOM   4697  O   ALA P  97      95.942  10.960  27.074  1.00  1.00      PROB   
ATOM   4698  N   PRO P  98      93.878  11.504  27.673  1.00  1.00      PROB   
ATOM   4699  CD  PRO P  98      92.538  10.995  27.997  1.00  1.00      PROB   
ATOM   4700  HD1 PRO P  98      92.583  10.591  29.031  1.00  1.00      PROB   
ATOM   4701  HD2 PRO P  98      92.156  10.188  27.335  1.00  1.00      PROB   
ATOM   4702  CA  PRO P  98      93.948  12.958  27.884  1.00  1.00      PROB   
ATOM   4703  HA  PRO P  98      94.023  13.420  26.911  1.00  1.00      PROB   
ATOM   4704  CB  PRO P  98      92.594  13.261  28.556  1.00  1.00      PROB   
ATOM   4705  HB1 PRO P  98      92.254  14.306  28.391  1.00  1.00      PROB   
ATOM   4706  HB2 PRO P  98      92.646  13.091  29.653  1.00  1.00      PROB   
ATOM   4707  CG  PRO P  98      91.650  12.222  27.969  1.00  1.00      PROB   
ATOM   4708  HG1 PRO P  98      90.740  12.083  28.590  1.00  1.00      PROB   
ATOM   4709  HG2 PRO P  98      91.364  12.483  26.927  1.00  1.00      PROB   
ATOM   4710  C   PRO P  98      95.042  13.594  28.733  1.00  1.00      PROB   
ATOM   4711  O   PRO P  98      94.839  14.738  29.117  1.00  1.00      PROB   
ATOM   4712  N   THR P  99      96.186  12.954  29.000  1.00  1.00      PROB   
ATOM   4713  HN  THR P  99      96.341  12.044  28.624  1.00  1.00      PROB   
ATOM   4714  CA  THR P  99      97.342  13.640  29.571  1.00  1.00      PROB   
ATOM   4715  HA  THR P  99      97.446  14.567  29.027  1.00  1.00      PROB   
ATOM   4716  CB  THR P  99      97.269  13.994  31.064  1.00  1.00      PROB   
ATOM   4717  HB  THR P  99      96.196  13.996  31.352  1.00  1.00      PROB   
ATOM   4718  OG1 THR P  99      97.765  15.305  31.287  1.00  1.00      PROB   
ATOM   4719  HG1 THR P  99      98.655  15.235  31.639  1.00  1.00      PROB   
ATOM   4720  CG2 THR P  99      98.019  13.067  32.029  1.00  1.00      PROB   
ATOM   4721 HG21 THR P  99      99.121  13.131  31.900  1.00  0.00      PROB   
ATOM   4722 HG22 THR P  99      97.706  12.013  31.864  1.00  0.00      PROB   
ATOM   4723 HG23 THR P  99      97.778  13.345  33.077  1.00  0.00      PROB   
ATOM   4724  C   THR P  99      98.584  12.848  29.274  1.00  1.00      PROB   
ATOM   4725  O   THR P  99      98.536  11.633  29.054  1.00  1.00      PROB   
ATOM   4726  N   THR P 100      99.710  13.570  29.232  1.00  1.00      PROB   
ATOM   4727  HN  THR P 100      99.650  14.549  29.408  1.00  1.00      PROB   
ATOM   4728  CA  THR P 100     101.092  13.177  28.999  1.00  1.00      PROB   
ATOM   4729  HA  THR P 100     101.090  12.743  28.010  1.00  1.00      PROB   
ATOM   4730  CB  THR P 100     101.980  14.430  28.910  1.00  1.00      PROB   
ATOM   4731  HB  THR P 100     103.073  14.236  28.946  1.00  1.00      PROB   
ATOM   4732  OG1 THR P 100     101.645  15.351  29.940  1.00  1.00      PROB   
ATOM   4733  HG1 THR P 100     101.644  16.228  29.550  1.00  1.00      PROB   
ATOM   4734  CG2 THR P 100     101.704  15.121  27.568  1.00  1.00      PROB   
ATOM   4735 HG21 THR P 100     100.617  15.287  27.411  1.00  0.00      PROB   
ATOM   4736 HG22 THR P 100     102.064  14.492  26.725  1.00  0.00      PROB   
ATOM   4737 HG23 THR P 100     102.218  16.104  27.515  1.00  0.00      PROB   
ATOM   4738  C   THR P 100     101.699  12.075  29.882  1.00  1.00      PROB   
ATOM   4739  O   THR P 100     101.031  11.369  30.638  1.00  1.00      PROB   
ATOM   4740  N   VAL P 101     103.030  11.887  29.744  1.00  1.00      PROB   
ATOM   4741  HN  VAL P 101     103.484  12.498  29.100  1.00  1.00      PROB   
ATOM   4742  CA  VAL P 101     103.934  10.965  30.432  1.00  1.00      PROB   
ATOM   4743  HA  VAL P 101     104.708  10.840  29.690  1.00  1.00      PROB   
ATOM   4744  CB  VAL P 101     104.721  11.610  31.580  1.00  1.00      PROB   
ATOM   4745  HB  VAL P 101     104.121  11.592  32.515  1.00  1.00      PROB   
ATOM   4746  CG1 VAL P 101     106.080  10.906  31.796  1.00  1.00      PROB   
ATOM   4747 HG11 VAL P 101     106.669  10.889  30.854  1.00  0.00      PROB   
ATOM   4748 HG12 VAL P 101     105.960   9.865  32.163  1.00  0.00      PROB   
ATOM   4749 HG13 VAL P 101     106.669  11.457  32.560  1.00  0.00      PROB   
ATOM   4750  CG2 VAL P 101     105.027  13.086  31.239  1.00  1.00      PROB   
ATOM   4751 HG21 VAL P 101     104.099  13.692  31.174  1.00  0.00      PROB   
ATOM   4752 HG22 VAL P 101     105.579  13.167  30.278  1.00  0.00      PROB   
ATOM   4753 HG23 VAL P 101     105.656  13.536  32.036  1.00  0.00      PROB   
ATOM   4754  C   VAL P 101     103.441   9.512  30.577  1.00  1.00      PROB   
ATOM   4755  O   VAL P 101     102.900   8.994  29.602  1.00  1.00      PROB   
ATOM   4756  N   VAL P 102     103.700   8.743  31.667  1.00  1.00      PROB   
ATOM   4757  HN  VAL P 102     103.951   9.176  32.529  1.00  1.00      PROB   
ATOM   4758  CA  VAL P 102     103.961   7.301  31.478  1.00  1.00      PROB   
ATOM   4759  HA  VAL P 102     103.709   7.064  30.455  1.00  1.00      PROB   
ATOM   4760  CB  VAL P 102     105.480   7.056  31.491  1.00  1.00      PROB   
ATOM   4761  HB  VAL P 102     105.971   7.963  31.078  1.00  1.00      PROB   
ATOM   4762  CG1 VAL P 102     106.086   6.798  32.883  1.00  1.00      PROB   
ATOM   4763 HG11 VAL P 102     105.613   5.916  33.365  1.00  0.00      PROB   
ATOM   4764 HG12 VAL P 102     105.977   7.688  33.540  1.00  0.00      PROB   
ATOM   4765 HG13 VAL P 102     107.173   6.585  32.790  1.00  0.00      PROB   
ATOM   4766  CG2 VAL P 102     105.824   5.923  30.514  1.00  1.00      PROB   
ATOM   4767 HG21 VAL P 102     105.498   6.171  29.481  1.00  0.00      PROB   
ATOM   4768 HG22 VAL P 102     105.342   4.970  30.821  1.00  0.00      PROB   
ATOM   4769 HG23 VAL P 102     106.925   5.776  30.489  1.00  0.00      PROB   
ATOM   4770  C   VAL P 102     103.138   6.201  32.210  1.00  1.00      PROB   
ATOM   4771  O   VAL P 102     102.824   5.249  31.491  1.00  1.00      PROB   
ATOM   4772  N   PRO P 103     102.696   6.162  33.485  1.00  1.00      PROB   
ATOM   4773  CD  PRO P 103     103.041   7.171  34.476  1.00  1.00      PROB   
ATOM   4774  HD1 PRO P 103     102.178   7.858  34.603  1.00  1.00      PROB   
ATOM   4775  HD2 PRO P 103     103.941   7.744  34.166  1.00  1.00      PROB   
ATOM   4776  CA  PRO P 103     102.356   4.893  34.147  1.00  1.00      PROB   
ATOM   4777  HA  PRO P 103     103.158   4.205  33.923  1.00  1.00      PROB   
ATOM   4778  CB  PRO P 103     102.338   5.244  35.651  1.00  1.00      PROB   
ATOM   4779  HB1 PRO P 103     102.614   4.372  36.282  1.00  1.00      PROB   
ATOM   4780  HB2 PRO P 103     101.339   5.613  35.968  1.00  1.00      PROB   
ATOM   4781  CG  PRO P 103     103.323   6.399  35.757  1.00  1.00      PROB   
ATOM   4782  HG1 PRO P 103     103.183   7.013  36.672  1.00  1.00      PROB   
ATOM   4783  HG2 PRO P 103     104.362   6.009  35.703  1.00  1.00      PROB   
ATOM   4784  C   PRO P 103     101.077   4.139  33.796  1.00  1.00      PROB   
ATOM   4785  O   PRO P 103     101.194   2.960  33.466  1.00  1.00      PROB   
ATOM   4786  N   PHE P 104      99.886   4.764  33.927  1.00  1.00      PROB   
ATOM   4787  HN  PHE P 104      99.896   5.744  34.111  1.00  1.00      PROB   
ATOM   4788  CA  PHE P 104      98.551   4.162  33.875  1.00  1.00      PROB   
ATOM   4789  HA  PHE P 104      98.282   4.062  32.834  1.00  1.00      PROB   
ATOM   4790  CB  PHE P 104      98.431   2.745  34.542  1.00  1.00      PROB   
ATOM   4791  HB1 PHE P 104      98.695   2.815  35.619  1.00  1.00      PROB   
ATOM   4792  HB2 PHE P 104      99.128   2.025  34.062  1.00  1.00      PROB   
ATOM   4793  CG  PHE P 104      97.049   2.153  34.399  1.00  1.00      PROB   
ATOM   4794  CD1 PHE P 104      96.138   2.154  35.470  1.00  1.00      PROB   
ATOM   4795  HD1 PHE P 104      96.430   2.587  36.416  1.00  1.00      PROB   
ATOM   4796  CE1 PHE P 104      94.840   1.653  35.302  1.00  1.00      PROB   
ATOM   4797  HE1 PHE P 104      94.132   1.704  36.116  1.00  1.00      PROB   
ATOM   4798  CZ  PHE P 104      94.449   1.129  34.064  1.00  1.00      PROB   
ATOM   4799  HZ  PHE P 104      93.442   0.764  33.924  1.00  1.00      PROB   
ATOM   4800  CD2 PHE P 104      96.645   1.621  33.164  1.00  1.00      PROB   
ATOM   4801  HD2 PHE P 104      97.336   1.623  32.333  1.00  1.00      PROB   
ATOM   4802  CE2 PHE P 104      95.350   1.117  32.993  1.00  1.00      PROB   
ATOM   4803  HE2 PHE P 104      95.039   0.739  32.030  1.00  1.00      PROB   
ATOM   4804  C   PHE P 104      97.519   5.116  34.498  1.00  1.00      PROB   
ATOM   4805  O   PHE P 104      97.773   5.757  35.517  1.00  1.00      PROB   
ATOM   4806  N   ALA P 105      96.312   5.219  33.898  1.00  1.00      PROB   
ATOM   4807  HN  ALA P 105      96.136   4.802  33.009  1.00  1.00      PROB   
ATOM   4808  CA  ALA P 105      95.162   5.828  34.539  1.00  1.00      PROB   
ATOM   4809  HA  ALA P 105      95.303   5.820  35.609  1.00  1.00      PROB   
ATOM   4810  CB  ALA P 105      94.966   7.283  34.065  1.00  1.00      PROB   
ATOM   4811  HB1 ALA P 105      94.827   7.324  32.964  1.00  1.00      PROB   
ATOM   4812  HB2 ALA P 105      95.866   7.879  34.327  1.00  1.00      PROB   
ATOM   4813  HB3 ALA P 105      94.084   7.743  34.559  1.00  1.00      PROB   
ATOM   4814  C   ALA P 105      93.913   4.983  34.287  1.00  1.00      PROB   
ATOM   4815  O   ALA P 105      93.326   4.444  35.223  1.00  1.00      PROB   
ATOM   4816  N   TYR P 106      93.485   4.822  33.020  1.00  1.00      PROB   
ATOM   4817  HN  TYR P 106      93.942   5.297  32.272  1.00  1.00      PROB   
ATOM   4818  CA  TYR P 106      92.461   3.853  32.667  1.00  1.00      PROB   
ATOM   4819  HA  TYR P 106      92.652   2.965  33.251  1.00  1.00      PROB   
ATOM   4820  CB  TYR P 106      91.020   4.345  33.019  1.00  1.00      PROB   
ATOM   4821  HB1 TYR P 106      90.812   5.305  32.499  1.00  1.00      PROB   
ATOM   4822  HB2 TYR P 106      90.948   4.526  34.113  1.00  1.00      PROB   
ATOM   4823  CG  TYR P 106      89.970   3.323  32.644  1.00  1.00      PROB   
ATOM   4824  CD1 TYR P 106      89.926   2.090  33.317  1.00  1.00      PROB   
ATOM   4825  HD1 TYR P 106      90.614   1.903  34.129  1.00  1.00      PROB   
ATOM   4826  CE1 TYR P 106      89.022   1.094  32.922  1.00  1.00      PROB   
ATOM   4827  HE1 TYR P 106      89.003   0.144  33.435  1.00  1.00      PROB   
ATOM   4828  CZ  TYR P 106      88.153   1.324  31.851  1.00  1.00      PROB   
ATOM   4829  OH  TYR P 106      87.276   0.309  31.424  1.00  1.00      PROB   
ATOM   4830  HH  TYR P 106      86.645   0.723  30.830  1.00  1.00      PROB   
ATOM   4831  CD2 TYR P 106      89.066   3.554  31.594  1.00  1.00      PROB   
ATOM   4832  HD2 TYR P 106      89.095   4.491  31.059  1.00  1.00      PROB   
ATOM   4833  CE2 TYR P 106      88.165   2.558  31.192  1.00  1.00      PROB   
ATOM   4834  HE2 TYR P 106      87.502   2.751  30.362  1.00  1.00      PROB   
ATOM   4835  C   TYR P 106      92.579   3.379  31.213  1.00  1.00      PROB   
ATOM   4836  O   TYR P 106      93.096   2.297  30.952  1.00  1.00      PROB   
ATOM   4837  N   TRP P 107      92.090   4.184  30.247  1.00  1.00      PROB   
ATOM   4838  HN  TRP P 107      91.850   5.114  30.516  1.00  1.00      PROB   
ATOM   4839  CA  TRP P 107      91.830   3.876  28.847  1.00  1.00      PROB   
ATOM   4840  HA  TRP P 107      92.770   3.986  28.327  1.00  1.00      PROB   
ATOM   4841  CB  TRP P 107      91.224   2.450  28.582  1.00  1.00      PROB   
ATOM   4842  HB1 TRP P 107      90.257   2.517  28.041  1.00  1.00      PROB   
ATOM   4843  HB2 TRP P 107      90.977   1.982  29.559  1.00  1.00      PROB   
ATOM   4844  CG  TRP P 107      92.123   1.529  27.809  1.00  1.00      PROB   
ATOM   4845  CD1 TRP P 107      93.060   0.668  28.324  1.00  1.00      PROB   
ATOM   4846  HD1 TRP P 107      93.265   0.568  29.379  1.00  1.00      PROB   
ATOM   4847  NE1 TRP P 107      93.745   0.054  27.299  1.00  1.00      PROB   
ATOM   4848  HE1 TRP P 107      94.618  -0.379  27.346  1.00  1.00      PROB   
ATOM   4849  CE2 TRP P 107      93.258   0.490  26.109  1.00  1.00      PROB   
ATOM   4850  CD2 TRP P 107      92.220   1.415  26.379  1.00  1.00      PROB   
ATOM   4851  CE3 TRP P 107      91.535   2.006  25.316  1.00  1.00      PROB   
ATOM   4852  HE3 TRP P 107      90.719   2.693  25.482  1.00  1.00      PROB   
ATOM   4853  CZ3 TRP P 107      91.918   1.670  24.016  1.00  1.00      PROB   
ATOM   4854  HZ3 TRP P 107      91.415   2.134  23.180  1.00  1.00      PROB   
ATOM   4855  CZ2 TRP P 107      93.637   0.169  24.819  1.00  1.00      PROB   
ATOM   4856  HZ2 TRP P 107      94.445  -0.520  24.622  1.00  1.00      PROB   
ATOM   4857  CH2 TRP P 107      92.944   0.767  23.767  1.00  1.00      PROB   
ATOM   4858  HH2 TRP P 107      93.216   0.531  22.749  1.00  1.00      PROB   
ATOM   4859  C   TRP P 107      90.892   4.960  28.301  1.00  1.00      PROB   
ATOM   4860  O   TRP P 107      90.182   5.623  29.052  1.00  1.00      PROB   
ATOM   4861  N   GLY P 108      90.902   5.219  26.971  1.00  1.00      PROB   
ATOM   4862  HN  GLY P 108      91.509   4.703  26.372  1.00  1.00      PROB   
ATOM   4863  CA  GLY P 108      89.920   6.108  26.325  1.00  1.00      PROB   
ATOM   4864  HA1 GLY P 108      90.271   6.330  25.328  1.00  1.00      PROB   
ATOM   4865  HA2 GLY P 108      89.815   7.002  26.922  1.00  1.00      PROB   
ATOM   4866  C   GLY P 108      88.535   5.508  26.186  1.00  1.00      PROB   
ATOM   4867  O   GLY P 108      88.278   4.395  26.641  1.00  1.00      PROB   
ATOM   4868  N   GLN P 109      87.602   6.212  25.514  1.00  1.00      PROB   
ATOM   4869  HN  GLN P 109      87.820   7.057  25.032  1.00  1.00      PROB   
ATOM   4870  CA  GLN P 109      86.226   5.756  25.371  1.00  1.00      PROB   
ATOM   4871  HA  GLN P 109      85.987   5.065  26.165  1.00  1.00      PROB   
ATOM   4872  CB  GLN P 109      85.228   6.948  25.449  1.00  1.00      PROB   
ATOM   4873  HB1 GLN P 109      85.537   7.695  24.688  1.00  1.00      PROB   
ATOM   4874  HB2 GLN P 109      85.347   7.438  26.439  1.00  1.00      PROB   
ATOM   4875  CG  GLN P 109      83.734   6.572  25.231  1.00  1.00      PROB   
ATOM   4876  HG1 GLN P 109      83.380   5.968  26.093  1.00  1.00      PROB   
ATOM   4877  HG2 GLN P 109      83.605   5.964  24.310  1.00  1.00      PROB   
ATOM   4878  CD  GLN P 109      82.843   7.813  25.136  1.00  1.00      PROB   
ATOM   4879  OE1 GLN P 109      82.735   8.609  26.068  1.00  1.00      PROB   
ATOM   4880  NE2 GLN P 109      82.198   8.028  23.968  1.00  1.00      PROB   
ATOM   4881 HE21 GLN P 109      81.740   8.910  23.862  1.00  0.00      PROB   
ATOM   4882 HE22 GLN P 109      82.398   7.450  23.177  1.00  0.00      PROB   
ATOM   4883  C   GLN P 109      86.020   4.997  24.069  1.00  1.00      PROB   
ATOM   4884  O   GLN P 109      85.575   3.850  24.071  1.00  1.00      PROB   
ATOM   4885  N   GLY P 110      86.355   5.614  22.917  1.00  1.00      PROB   
ATOM   4886  HN  GLY P 110      86.754   6.527  22.943  1.00  1.00      PROB   
ATOM   4887  CA  GLY P 110      86.261   4.961  21.613  1.00  1.00      PROB   
ATOM   4888  HA1 GLY P 110      85.926   3.940  21.720  1.00  1.00      PROB   
ATOM   4889  HA2 GLY P 110      87.247   5.013  21.178  1.00  1.00      PROB   
ATOM   4890  C   GLY P 110      85.321   5.590  20.622  1.00  1.00      PROB   
ATOM   4891  O   GLY P 110      84.284   5.025  20.273  1.00  1.00      PROB   
ATOM   4892  N   THR P 111      85.690   6.753  20.065  1.00  1.00      PROB   
ATOM   4893  HN  THR P 111      86.477   7.237  20.438  1.00  1.00      PROB   
ATOM   4894  CA  THR P 111      85.046   7.316  18.878  1.00  1.00      PROB   
ATOM   4895  HA  THR P 111      83.988   7.373  19.085  1.00  1.00      PROB   
ATOM   4896  CB  THR P 111      85.514   8.721  18.500  1.00  1.00      PROB   
ATOM   4897  HB  THR P 111      86.553   8.713  18.107  1.00  1.00      PROB   
ATOM   4898  OG1 THR P 111      85.504   9.604  19.607  1.00  1.00      PROB   
ATOM   4899  HG1 THR P 111      86.101   9.243  20.266  1.00  1.00      PROB   
ATOM   4900  CG2 THR P 111      84.547   9.328  17.470  1.00  1.00      PROB   
ATOM   4901 HG21 THR P 111      83.506   9.298  17.858  1.00  0.00      PROB   
ATOM   4902 HG22 THR P 111      84.588   8.791  16.499  1.00  0.00      PROB   
ATOM   4903 HG23 THR P 111      84.810  10.393  17.295  1.00  0.00      PROB   
ATOM   4904  C   THR P 111      85.253   6.447  17.637  1.00  1.00      PROB   
ATOM   4905  O   THR P 111      86.312   6.447  17.008  1.00  1.00      PROB   
ATOM   4906  N   LEU P 112      84.229   5.681  17.216  1.00  1.00      PROB   
ATOM   4907  HN  LEU P 112      83.409   5.620  17.780  1.00  1.00      PROB   
ATOM   4908  CA  LEU P 112      84.290   4.872  16.007  1.00  1.00      PROB   
ATOM   4909  HA  LEU P 112      85.317   4.600  15.812  1.00  1.00      PROB   
ATOM   4910  CB  LEU P 112      83.498   3.545  16.193  1.00  1.00      PROB   
ATOM   4911  HB1 LEU P 112      82.501   3.797  16.614  1.00  1.00      PROB   
ATOM   4912  HB2 LEU P 112      84.032   2.940  16.956  1.00  1.00      PROB   
ATOM   4913  CG  LEU P 112      83.258   2.670  14.934  1.00  1.00      PROB   
ATOM   4914  HG  LEU P 112      82.592   3.228  14.242  1.00  1.00      PROB   
ATOM   4915  CD1 LEU P 112      84.545   2.314  14.172  1.00  1.00      PROB   
ATOM   4916 HD11 LEU P 112      85.237   1.733  14.819  1.00  0.00      PROB   
ATOM   4917 HD12 LEU P 112      85.074   3.222  13.814  1.00  0.00      PROB   
ATOM   4918 HD13 LEU P 112      84.300   1.694  13.283  1.00  0.00      PROB   
ATOM   4919  CD2 LEU P 112      82.530   1.369  15.314  1.00  1.00      PROB   
ATOM   4920 HD21 LEU P 112      81.578   1.585  15.844  1.00  0.00      PROB   
ATOM   4921 HD22 LEU P 112      83.168   0.746  15.977  1.00  0.00      PROB   
ATOM   4922 HD23 LEU P 112      82.290   0.781  14.403  1.00  0.00      PROB   
ATOM   4923  C   LEU P 112      83.808   5.639  14.781  1.00  1.00      PROB   
ATOM   4924  O   LEU P 112      82.634   5.984  14.652  1.00  1.00      PROB   
ATOM   4925  N   VAL P 113      84.709   5.903  13.818  1.00  1.00      PROB   
ATOM   4926  HN  VAL P 113      85.655   5.606  13.920  1.00  1.00      PROB   
ATOM   4927  CA  VAL P 113      84.352   6.516  12.548  1.00  1.00      PROB   
ATOM   4928  HA  VAL P 113      83.301   6.768  12.551  1.00  1.00      PROB   
ATOM   4929  CB  VAL P 113      85.100   7.805  12.206  1.00  1.00      PROB   
ATOM   4930  HB  VAL P 113      84.740   8.195  11.230  1.00  1.00      PROB   
ATOM   4931  CG1 VAL P 113      84.798   8.869  13.279  1.00  1.00      PROB   
ATOM   4932 HG11 VAL P 113      85.189   8.548  14.268  1.00  0.00      PROB   
ATOM   4933 HG12 VAL P 113      83.704   9.038  13.372  1.00  0.00      PROB   
ATOM   4934 HG13 VAL P 113      85.283   9.834  13.016  1.00  0.00      PROB   
ATOM   4935  CG2 VAL P 113      86.610   7.549  12.102  1.00  1.00      PROB   
ATOM   4936 HG21 VAL P 113      86.861   6.822  11.300  1.00  0.00      PROB   
ATOM   4937 HG22 VAL P 113      86.986   7.159  13.072  1.00  0.00      PROB   
ATOM   4938 HG23 VAL P 113      87.147   8.494  11.872  1.00  0.00      PROB   
ATOM   4939  C   VAL P 113      84.533   5.489  11.451  1.00  1.00      PROB   
ATOM   4940  O   VAL P 113      85.469   4.690  11.439  1.00  1.00      PROB   
ATOM   4941  N   THR P 114      83.581   5.461  10.514  1.00  1.00      PROB   
ATOM   4942  HN  THR P 114      82.840   6.128  10.536  1.00  1.00      PROB   
ATOM   4943  CA  THR P 114      83.457   4.420   9.509  1.00  1.00      PROB   
ATOM   4944  HA  THR P 114      84.267   3.714   9.618  1.00  1.00      PROB   
ATOM   4945  CB  THR P 114      82.148   3.634   9.643  1.00  1.00      PROB   
ATOM   4946  HB  THR P 114      82.165   2.768   8.947  1.00  1.00      PROB   
ATOM   4947  OG1 THR P 114      80.988   4.420   9.397  1.00  1.00      PROB   
ATOM   4948  HG1 THR P 114      81.027   5.138  10.033  1.00  1.00      PROB   
ATOM   4949  CG2 THR P 114      82.004   3.098  11.074  1.00  1.00      PROB   
ATOM   4950 HG21 THR P 114      81.861   3.914  11.814  1.00  0.00      PROB   
ATOM   4951 HG22 THR P 114      82.906   2.514  11.359  1.00  0.00      PROB   
ATOM   4952 HG23 THR P 114      81.126   2.422  11.139  1.00  0.00      PROB   
ATOM   4953  C   THR P 114      83.600   5.052   8.135  1.00  1.00      PROB   
ATOM   4954  O   THR P 114      83.187   6.191   7.917  1.00  1.00      PROB   
ATOM   4955  N   VAL P 115      84.253   4.365   7.177  1.00  1.00      PROB   
ATOM   4956  HN  VAL P 115      84.625   3.459   7.369  1.00  1.00      PROB   
ATOM   4957  CA  VAL P 115      84.509   4.912   5.846  1.00  1.00      PROB   
ATOM   4958  HA  VAL P 115      83.927   5.811   5.705  1.00  1.00      PROB   
ATOM   4959  CB  VAL P 115      85.986   5.266   5.603  1.00  1.00      PROB   
ATOM   4960  HB  VAL P 115      86.610   4.350   5.686  1.00  1.00      PROB   
ATOM   4961  CG1 VAL P 115      86.205   5.860   4.194  1.00  1.00      PROB   
ATOM   4962 HG11 VAL P 115      85.561   6.753   4.049  1.00  0.00      PROB   
ATOM   4963 HG12 VAL P 115      85.987   5.116   3.398  1.00  0.00      PROB   
ATOM   4964 HG13 VAL P 115      87.262   6.184   4.086  1.00  0.00      PROB   
ATOM   4965  CG2 VAL P 115      86.461   6.289   6.656  1.00  1.00      PROB   
ATOM   4966 HG21 VAL P 115      86.385   5.882   7.687  1.00  0.00      PROB   
ATOM   4967 HG22 VAL P 115      85.846   7.212   6.598  1.00  0.00      PROB   
ATOM   4968 HG23 VAL P 115      87.522   6.561   6.473  1.00  0.00      PROB   
ATOM   4969  C   VAL P 115      84.044   3.928   4.783  1.00  1.00      PROB   
ATOM   4970  O   VAL P 115      84.488   2.785   4.731  1.00  1.00      PROB   
ATOM   4971  N   SER P 116      83.136   4.345   3.880  1.00  1.00      PROB   
ATOM   4972  HN  SER P 116      82.728   5.253   3.946  1.00  1.00      PROB   
ATOM   4973  CA  SER P 116      82.750   3.529   2.734  1.00  1.00      PROB   
ATOM   4974  HA  SER P 116      83.628   3.015   2.372  1.00  1.00      PROB   
ATOM   4975  CB  SER P 116      81.668   2.443   3.039  1.00  1.00      PROB   
ATOM   4976  HB1 SER P 116      80.770   2.918   3.487  1.00  1.00      PROB   
ATOM   4977  HB2 SER P 116      82.106   1.748   3.788  1.00  1.00      PROB   
ATOM   4978  OG  SER P 116      81.290   1.684   1.881  1.00  1.00      PROB   
ATOM   4979  HG1 SER P 116      80.812   0.911   2.190  1.00  1.00      PROB   
ATOM   4980  C   SER P 116      82.280   4.411   1.598  1.00  1.00      PROB   
ATOM   4981  O   SER P 116      81.836   5.544   1.784  1.00  1.00      PROB   
ATOM   4982  N   SER P 117      82.384   3.905   0.357  1.00  1.00      PROB   
ATOM   4983  HN  SER P 117      82.744   2.984   0.228  1.00  1.00      PROB   
ATOM   4984  CA  SER P 117      81.807   4.500  -0.836  1.00  1.00      PROB   
ATOM   4985  HA  SER P 117      81.943   5.571  -0.798  1.00  1.00      PROB   
ATOM   4986  CB  SER P 117      82.485   3.965  -2.124  1.00  1.00      PROB   
ATOM   4987  HB1 SER P 117      83.521   4.364  -2.151  1.00  1.00      PROB   
ATOM   4988  HB2 SER P 117      81.969   4.321  -3.041  1.00  1.00      PROB   
ATOM   4989  OG  SER P 117      82.576   2.537  -2.114  1.00  1.00      PROB   
ATOM   4990  HG1 SER P 117      81.717   2.177  -2.346  1.00  1.00      PROB   
ATOM   4991  C   SER P 117      80.312   4.260  -0.934  1.00  1.00      PROB   
ATOM   4992  O   SER P 117      79.607   4.960  -1.656  1.00  1.00      PROB   
ATOM   4993  N   ALA P 118      79.770   3.294  -0.173  1.00  1.00      PROB   
ATOM   4994  HN  ALA P 118      80.331   2.742   0.438  1.00  1.00      PROB   
ATOM   4995  CA  ALA P 118      78.347   3.056  -0.109  1.00  1.00      PROB   
ATOM   4996  HA  ALA P 118      77.915   3.243  -1.081  1.00  1.00      PROB   
ATOM   4997  CB  ALA P 118      78.095   1.581   0.249  1.00  1.00      PROB   
ATOM   4998  HB1 ALA P 118      78.483   1.351   1.264  1.00  1.00      PROB   
ATOM   4999  HB2 ALA P 118      78.612   0.914  -0.474  1.00  1.00      PROB
[truncated: 1,364,885 more chars]
