# Supplementary material for: Solution structures of human myeloma IgG3 antibody reveal extended Fab and Fc regions relative to the other IgG subclasses
Source: J Biol Chem. 2021 Jul 22;297(3):100995. doi: 10.1016/j.jbc.2021.100995 (PMC8371214; doi:10.1016/j.jbc.2021.100995)
Supplement: Supporting information [file mmc1.zip › alab_data_antibody/igg3_myeloma/figures_mar2021/IgG3_Supplementary/IgG3_Glyco_1.00mgml_interpolated_curve.dat]

0.000000  1.000000  0.000000
0.000182  0.999946  0.000000
0.000364  0.999784  0.000000
0.000546  0.999515  0.000000
0.000728  0.999138  0.000000
0.000910  0.998653  0.000000
0.001092  0.998061  0.000000
0.001274  0.997362  0.000000
0.001456  0.996555  0.000000
0.001638  0.995642  0.000000
0.001820  0.994623  0.000000
0.002002  0.993497  0.000000
0.002184  0.992266  0.000000
0.002367  0.990929  0.000000
0.002549  0.989488  0.000000
0.002731  0.987942  0.000000
0.002913  0.986292  0.000000
0.003095  0.984539  0.000000
0.003277  0.982683  0.000000
0.003459  0.980724  0.000000
0.003641  0.978664  0.000000
0.003823  0.976503  0.000000
0.004005  0.974242  0.000000
0.004187  0.971881  0.000000
0.004369  0.969421  0.000000
0.004551  0.966863  0.000000
0.004733  0.964208  0.000000
0.004915  0.961457  0.000000
0.005097  0.958610  0.000000
0.005279  0.955669  0.000000
0.005461  0.952633  0.000000
0.005643  0.949505  0.000000
0.005825  0.946286  0.000000
0.006007  0.942975  0.000000
0.006189  0.939575  0.000000
0.006371  0.936086  0.000000
0.006553  0.932509  0.000000
0.006735  0.928846  0.000000
0.006917  0.925098  0.000000
0.007100  0.921265  0.000000
0.007282  0.917349  0.000000
0.007464  0.913352  0.000000
0.007646  0.909274  0.000000
0.007828  0.905116  0.000000
0.008010  0.900880  0.000000
0.008192  0.896568  0.000000
0.008374  0.892179  0.000000
0.008556  0.887717  0.000000
0.008738  0.883182  0.000000
0.008920  0.878575  0.000000
0.009102  0.873898  0.000000
0.009284  0.882753  0.000000
0.009466  0.862788  0.000000
0.009648  0.863483  0.000000
0.009830  0.842009  0.000000
0.010012  0.858065  0.000000
0.010194  0.872374  0.000000
0.010376  0.850762  0.000000
0.010558  0.847422  0.000000
0.010740  0.836091  0.000000
0.010922  0.861299  0.000000
0.011104  0.819006  0.000000
0.011286  0.779012  0.000000
0.011468  0.790153  0.000000
0.011650  0.808359  0.000000
0.011833  0.810154  0.000000
0.012015  0.801491  0.000000
0.012197  0.791458  0.000000
0.012379  0.796531  0.000000
0.012561  0.773050  0.000000
0.012743  0.761786  0.000000
0.012925  0.746858  0.000000
0.013107  0.752451  0.000000
0.013289  0.737052  0.000000
0.013471  0.734970  0.000000
0.013653  0.735855  0.000000
0.013835  0.735103  0.000000
0.014017  0.712523  0.000000
0.014199  0.719950  0.000000
0.014381  0.704540  0.000000
0.014563  0.723995  0.000000
0.014745  0.717059  0.000000
0.014927  0.703968  0.000000
0.015109  0.679476  0.000000
0.015291  0.689651  0.000000
0.015473  0.647767  0.000000
0.015655  0.650342  0.000000
0.015837  0.657947  0.000000
0.016019  0.654782  0.000000
0.016201  0.661659  0.000000
0.016383  0.640547  0.000000
0.016566  0.644142  0.000000
0.016748  0.612687  0.000000
0.016930  0.634874  0.000000
0.017112  0.597746  0.000000
0.017294  0.603061  0.000000
0.017476  0.604301  0.000000
0.017658  0.597918  0.000000
0.017840  0.596845  0.000000
0.018022  0.583498  0.000000
0.018204  0.566932  0.000000
0.018386  0.578900  0.000000
0.018568  0.552864  0.000000
0.018750  0.563187  0.000000
0.018932  0.555504  0.000000
0.019114  0.548764  0.000000
0.019296  0.554935  0.000000
0.019478  0.538787  0.000000
0.019660  0.530073  0.000000
0.019842  0.526452  0.000000
0.020024  0.516049  0.000000
0.020206  0.509237  0.000000
0.020388  0.514803  0.000000
0.020570  0.489400  0.000000
0.020752  0.493418  0.000000
0.020934  0.505702  0.000000
0.021117  0.490759  0.000000
0.021299  0.475117  0.000000
0.021481  0.473188  0.000000
0.021663  0.477132  0.000000
0.021845  0.470574  0.000000
0.022027  0.463328  0.000000
0.022209  0.457595  0.000000
0.022391  0.451973  0.000000
0.022573  0.457045  0.000000
0.022755  0.453076  0.000000
0.022937  0.440177  0.000000
0.023119  0.437365  0.000000
0.023301  0.429557  0.000000
0.023483  0.433202  0.000000
0.023665  0.423570  0.000000
0.023847  0.432887  0.000000
0.024029  0.409049  0.000000
0.024211  0.412311  0.000000
0.024393  0.395806  0.000000
0.024575  0.399852  0.000000
0.024757  0.401769  0.000000
0.024939  0.402860  0.000000
0.025121  0.375004  0.000000
0.025303  0.376231  0.000000
0.025485  0.378393  0.000000
0.025667  0.383276  0.000000
0.025850  0.375013  0.000000
0.026032  0.378810  0.000000
0.026214  0.372875  0.000000
0.026396  0.359210  0.000000
0.026578  0.358291  0.000000
0.026760  0.357857  0.000000
0.026942  0.350891  0.000000
0.027124  0.356734  0.000000
0.027306  0.353043  0.000000
0.027488  0.349369  0.000000
0.027670  0.340578  0.000000
0.027852  0.331173  0.000000
0.028034  0.333771  0.000000
0.028216  0.330820  0.000000
0.028398  0.337437  0.000000
0.028580  0.334914  0.000000
0.028762  0.331374  0.000000
0.028944  0.323920  0.000000
0.029126  0.316690  0.000000
0.029308  0.323800  0.000000
0.029490  0.312950  0.000000
0.029672  0.308625  0.000000
0.029854  0.306798  0.000000
0.030036  0.308652  0.000000
0.030218  0.311848  0.000000
0.030400  0.304419  0.000000
0.030583  0.301853  0.000000
0.030765  0.290853  0.000000
0.030947  0.298419  0.000000
0.031129  0.302665  0.000000
0.031311  0.304658  0.000000
0.031493  0.294108  0.000000
0.031675  0.297195  0.000000
0.031857  0.287256  0.000000
0.032039  0.278472  0.000000
0.032221  0.279568  0.000000
0.032403  0.278932  0.000000
0.032585  0.284025  0.000000
0.032767  0.275452  0.000000
0.032949  0.286570  0.000000
0.033131  0.278835  0.000000
0.033313  0.280360  0.000000
0.033495  0.276605  0.000000
0.033677  0.276701  0.000000
0.033859  0.269613  0.000000
0.034041  0.269435  0.000000
0.034223  0.262669  0.000000
0.034405  0.256963  0.000000
0.034587  0.266487  0.000000
0.034769  0.261077  0.000000
0.034951  0.258770  0.000000
0.035133  0.264440  0.000000
0.035316  0.260292  0.000000
0.035498  0.254915  0.000000
0.035680  0.252137  0.000000
0.035862  0.248647  0.000000
0.036044  0.255844  0.000000
0.036226  0.254798  0.000000
0.036408  0.249249  0.000000
0.036590  0.250194  0.000000
0.036772  0.242524  0.000000
0.036954  0.248143  0.000000
0.037136  0.249398  0.000000
0.037318  0.240020  0.000000
0.037500  0.248906  0.000000
0.037682  0.244778  0.000000
0.037864  0.237759  0.000000
0.038046  0.239596  0.000000
0.038228  0.232838  0.000000
0.038410  0.236325  0.000000
0.038592  0.241746  0.000000
0.038774  0.235583  0.000000
0.038956  0.235155  0.000000
0.039138  0.236596  0.000000
0.039320  0.229404  0.000000
0.039502  0.224747  0.000000
0.039684  0.224942  0.000000
0.039867  0.233396  0.000000
0.040049  0.222493  0.000000
0.040231  0.228168  0.000000
0.040413  0.231046  0.000000
0.040595  0.218919  0.000000
0.040777  0.224165  0.000000
0.040959  0.219479  0.000000
0.041141  0.224229  0.000000
0.041323  0.222199  0.000000
0.041505  0.225439  0.000000
0.041687  0.218268  0.000000
0.041869  0.216675  0.000000
0.042051  0.208213  0.000000
0.042233  0.216470  0.000000
0.042415  0.218321  0.000000
0.042597  0.214497  0.000000
0.042779  0.216995  0.000000
0.042961  0.214930  0.000000
0.043143  0.212417  0.000000
0.043325  0.213763  0.000000
0.043507  0.214139  0.000000
0.043689  0.206383  0.000000
0.043871  0.207027  0.000000
0.044053  0.206117  0.000000
0.044235  0.203534  0.000000
0.044417  0.202512  0.000000
0.044600  0.205197  0.000000
0.044782  0.204043  0.000000
0.044964  0.197944  0.000000
0.045146  0.196679  0.000000
0.045328  0.204003  0.000000
0.045510  0.203979  0.000000
0.045692  0.196092  0.000000
0.045874  0.196641  0.000000
0.046056  0.192978  0.000000
0.046238  0.187893  0.000000
0.046420  0.194986  0.000000
0.046602  0.193185  0.000000
0.046784  0.196071  0.000000
0.046966  0.191664  0.000000
0.047148  0.193514  0.000000
0.047330  0.195015  0.000000
0.047512  0.190805  0.000000
0.047694  0.190249  0.000000
0.047876  0.187474  0.000000
0.048058  0.185715  0.000000
0.048240  0.186237  0.000000
0.048422  0.179971  0.000000
0.048604  0.189344  0.000000
0.048786  0.194046  0.000000
0.048968  0.173918  0.000000
0.049150  0.180491  0.000000
0.049333  0.180642  0.000000
0.049515  0.177363  0.000000
0.049697  0.171695  0.000000
0.049879  0.177734  0.000000
0.050061  0.173574  0.000000
0.050243  0.171966  0.000000
0.050425  0.170847  0.000000
0.050607  0.174234  0.000000
0.050789  0.165471  0.000000
0.050971  0.170862  0.000000
0.051153  0.167503  0.000000
0.051335  0.168384  0.000000
0.051517  0.167397  0.000000
0.051699  0.166490  0.000000
0.051881  0.163298  0.000000
0.052063  0.163933  0.000000
0.052245  0.165453  0.000000
0.052427  0.163956  0.000000
0.052609  0.157072  0.000000
0.052791  0.161805  0.000000
0.052973  0.160300  0.000000
0.053155  0.159116  0.000000
0.053337  0.158611  0.000000
0.053519  0.155629  0.000000
0.053701  0.156435  0.000000
0.053883  0.159801  0.000000
0.054066  0.158538  0.000000
0.054248  0.149929  0.000000
0.054430  0.143637  0.000000
0.054612  0.149045  0.000000
0.054794  0.150145  0.000000
0.054976  0.156248  0.000000
0.055158  0.148471  0.000000
0.055340  0.144652  0.000000
0.055522  0.146076  0.000000
0.055704  0.146667  0.000000
0.055886  0.142644  0.000000
0.056068  0.143780  0.000000
0.056250  0.144545  0.000000
0.056432  0.137851  0.000000
0.056614  0.142229  0.000000
0.056796  0.136262  0.000000
0.056978  0.139616  0.000000
0.057160  0.136968  0.000000
0.057342  0.133100  0.000000
0.057524  0.136089  0.000000
0.057706  0.133199  0.000000
0.057888  0.137398  0.000000
0.058070  0.134691  0.000000
0.058252  0.136251  0.000000
0.058434  0.135962  0.000000
0.058617  0.137004  0.000000
0.058799  0.134498  0.000000
0.058981  0.130278  0.000000
0.059163  0.136964  0.000000
0.059345  0.128990  0.000000
0.059527  0.128982  0.000000
0.059709  0.127777  0.000000
0.059891  0.125799  0.000000
0.060073  0.124673  0.000000
0.060255  0.134227  0.000000
0.060437  0.129069  0.000000
0.060619  0.118715  0.000000
0.060801  0.124697  0.000000
0.060983  0.128966  0.000000
0.061165  0.120590  0.000000
0.061347  0.123145  0.000000
0.061529  0.127358  0.000000
0.061711  0.122911  0.000000
0.061893  0.122426  0.000000
0.062075  0.119028  0.000000
0.062257  0.123439  0.000000
0.062439  0.119832  0.000000
0.062621  0.115418  0.000000
0.062803  0.115329  0.000000
0.062985  0.111904  0.000000
0.063167  0.115699  0.000000
0.063350  0.113232  0.000000
0.063532  0.118774  0.000000
0.063714  0.115603  0.000000
0.063896  0.114188  0.000000
0.064078  0.120166  0.000000
0.064260  0.112058  0.000000
0.064442  0.113781  0.000000
0.064624  0.111516  0.000000
0.064806  0.109354  0.000000
0.064988  0.105926  0.000000
0.065170  0.109868  0.000000
0.065352  0.108816  0.000000
0.065534  0.103164  0.000000
0.065716  0.108103  0.000000
0.065898  0.104131  0.000000
0.066080  0.099022  0.000000
0.066262  0.104256  0.000000
0.066444  0.105034  0.000000
0.066626  0.101586  0.000000
0.066808  0.107766  0.000000
0.066990  0.107553  0.000000
0.067172  0.102486  0.000000
0.067354  0.103352  0.000000
0.067536  0.101938  0.000000
0.067718  0.104297  0.000000
0.067900  0.101290  0.000000
0.068083  0.102037  0.000000
0.068265  0.096775  0.000000
0.068447  0.096184  0.000000
0.068629  0.098317  0.000000
0.068811  0.098262  0.000000
0.068993  0.097209  0.000000
0.069175  0.092928  0.000000
0.069357  0.092369  0.000000
0.069539  0.091851  0.000000
0.069721  0.093701  0.000000
0.069903  0.094924  0.000000
0.070085  0.091733  0.000000
0.070267  0.092170  0.000000
0.070449  0.094027  0.000000
0.070631  0.096354  0.000000
0.070813  0.090161  0.000000
0.070995  0.091029  0.000000
0.071177  0.096104  0.000000
0.071359  0.091496  0.000000
0.071541  0.085125  0.000000
0.071723  0.091408  0.000000
0.071905  0.090640  0.000000
0.072087  0.089225  0.000000
0.072269  0.090050  0.000000
0.072451  0.086559  0.000000
0.072633  0.081424  0.000000
0.072816  0.083461  0.000000
0.072998  0.087891  0.000000
0.073180  0.089978  0.000000
0.073362  0.080150  0.000000
0.073544  0.085880  0.000000
0.073726  0.083645  0.000000
0.073908  0.086392  0.000000
0.074090  0.078008  0.000000
0.074272  0.083601  0.000000
0.074454  0.079559  0.000000
0.074636  0.083348  0.000000
0.074818  0.079772  0.000000
0.075000  0.077594  0.000000
0.075182  0.076376  0.000000
0.075364  0.079303  0.000000
0.075546  0.081799  0.000000
0.075728  0.082849  0.000000
0.075910  0.074960  0.000000
0.076092  0.074121  0.000000
0.076274  0.075530  0.000000
0.076456  0.077232  0.000000
0.076638  0.076383  0.000000
0.076820  0.074868  0.000000
0.077002  0.075127  0.000000
0.077184  0.078394  0.000000
0.077367  0.071619  0.000000
0.077549  0.072488  0.000000
0.077731  0.074523  0.000000
0.077913  0.072153  0.000000
0.078095  0.069220  0.000000
0.078277  0.070197  0.000000
0.078459  0.077782  0.000000
0.078641  0.072974  0.000000
0.078823  0.073563  0.000000
0.079005  0.072442  0.000000
0.079187  0.070705  0.000000
0.079369  0.069044  0.000000
0.079551  0.069063  0.000000
0.079733  0.065826  0.000000
0.079915  0.064756  0.000000
0.080097  0.071436  0.000000
0.080279  0.068185  0.000000
0.080461  0.064769  0.000000
0.080643  0.066390  0.000000
0.080825  0.064754  0.000000
0.081007  0.069762  0.000000
0.081189  0.068537  0.000000
0.081371  0.065006  0.000000
0.081553  0.063198  0.000000
0.081735  0.057060  0.000000
0.081917  0.067208  0.000000
0.082100  0.059249  0.000000
0.082282  0.065586  0.000000
0.082464  0.065723  0.000000
0.082646  0.059079  0.000000
0.082828  0.059602  0.000000
0.083010  0.063793  0.000000
0.083192  0.061670  0.000000
0.083374  0.059630  0.000000
0.083556  0.061242  0.000000
0.083738  0.059656  0.000000
0.083920  0.062133  0.000000
0.084102  0.063071  0.000000
0.084284  0.062041  0.000000
0.084466  0.059324  0.000000
0.084648  0.056904  0.000000
0.084830  0.057576  0.000000
0.085012  0.059214  0.000000
0.085194  0.057626  0.000000
0.085376  0.057482  0.000000
0.085558  0.059609  0.000000
0.085740  0.061621  0.000000
0.085922  0.058058  0.000000
0.086104  0.054074  0.000000
0.086286  0.053905  0.000000
0.086468  0.054164  0.000000
0.086650  0.055702  0.000000
0.086833  0.055143  0.000000
0.087015  0.054662  0.000000
0.087197  0.057137  0.000000
0.087379  0.049951  0.000000
0.087561  0.050462  0.000000
0.087743  0.054238  0.000000
0.087925  0.051256  0.000000
0.088107  0.051280  0.000000
0.088289  0.057162  0.000000
0.088471  0.052130  0.000000
0.088653  0.050417  0.000000
0.088835  0.049950  0.000000
0.089017  0.049405  0.000000
0.089199  0.045798  0.000000
0.089381  0.051023  0.000000
0.089563  0.048157  0.000000
0.089745  0.047275  0.000000
0.089927  0.045176  0.000000
0.090109  0.053170  0.000000
0.090291  0.048715  0.000000
0.090473  0.049500  0.000000
0.090655  0.047268  0.000000
0.090837  0.046209  0.000000
0.091019  0.046951  0.000000
0.091201  0.047934  0.000000
0.091383  0.044026  0.000000
0.091566  0.042195  0.000000
0.091748  0.045300  0.000000
0.091930  0.049544  0.000000
0.092112  0.047605  0.000000
0.092294  0.046190  0.000000
0.092476  0.046873  0.000000
0.092658  0.049425  0.000000
0.092840  0.044308  0.000000
0.093022  0.044061  0.000000
0.093204  0.047199  0.000000
0.093386  0.046200  0.000000
0.093568  0.045757  0.000000
0.093750  0.042505  0.000000
0.093932  0.038779  0.000000
0.094114  0.042794  0.000000
0.094296  0.042288  0.000000
0.094478  0.042000  0.000000
0.094660  0.039871  0.000000
0.094842  0.044782  0.000000
0.095024  0.038555  0.000000
0.095206  0.036913  0.000000
0.095388  0.042618  0.000000
0.095570  0.039541  0.000000
0.095752  0.043407  0.000000
0.095934  0.036070  0.000000
0.096117  0.042966  0.000000
0.096299  0.037708  0.000000
0.096481  0.039936  0.000000
0.096663  0.039182  0.000000
0.096845  0.039083  0.000000
0.097027  0.037026  0.000000
0.097209  0.033430  0.000000
0.097391  0.036541  0.000000
0.097573  0.036515  0.000000
0.097755  0.036819  0.000000
0.097937  0.035444  0.000000
0.098119  0.034261  0.000000
0.098301  0.037516  0.000000
0.098483  0.037674  0.000000
0.098665  0.038028  0.000000
0.098847  0.031123  0.000000
0.099029  0.038310  0.000000
0.099211  0.036345  0.000000
0.099393  0.035240  0.000000
0.099575  0.030269  0.000000
0.099757  0.033618  0.000000
0.099939  0.031885  0.000000
0.100121  0.031975  0.000000
0.100303  0.028759  0.000000
0.100485  0.029173  0.000000
0.100667  0.032220  0.000000
0.100850  0.031730  0.000000
0.101032  0.033251  0.000000
0.101214  0.029796  0.000000
0.101396  0.030100  0.000000
0.101578  0.031221  0.000000
0.101760  0.032598  0.000000
0.101942  0.030605  0.000000
0.102124  0.030106  0.000000
0.102306  0.031737  0.000000
0.102488  0.030748  0.000000
0.102670  0.032137  0.000000
0.102852  0.030435  0.000000
0.103034  0.030859  0.000000
0.103216  0.032557  0.000000
0.103398  0.030365  0.000000
0.103580  0.029310  0.000000
0.103762  0.029955  0.000000
0.103944  0.027687  0.000000
0.104126  0.029672  0.000000
0.104308  0.029969  0.000000
0.104490  0.027686  0.000000
0.104672  0.029615  0.000000
0.104854  0.029402  0.000000
0.105036  0.030332  0.000000
0.105218  0.029486  0.000000
0.105400  0.027618  0.000000
0.105583  0.028256  0.000000
0.105765  0.027091  0.000000
0.105947  0.030341  0.000000
0.106129  0.027304  0.000000
0.106311  0.025930  0.000000
0.106493  0.026974  0.000000
0.106675  0.031205  0.000000
0.106857  0.028642  0.000000
0.107039  0.028107  0.000000
0.107221  0.030652  0.000000
0.107403  0.028822  0.000000
0.107585  0.027513  0.000000
0.107767  0.025868  0.000000
0.107949  0.024694  0.000000
0.108131  0.024068  0.000000
0.108313  0.024802  0.000000
0.108495  0.021430  0.000000
0.108677  0.024823  0.000000
0.108859  0.023739  0.000000
0.109041  0.025190  0.000000
0.109223  0.026461  0.000000
0.109405  0.024446  0.000000
0.109587  0.024720  0.000000
0.109769  0.022498  0.000000
0.109951  0.025615  0.000000
0.110133  0.024520  0.000000
0.110316  0.022876  0.000000
0.110498  0.025923  0.000000
0.110680  0.024606  0.000000
0.110862  0.029900  0.000000
0.111044  0.025551  0.000000
0.111226  0.022711  0.000000
0.111408  0.018611  0.000000
0.111590  0.019033  0.000000
0.111772  0.022864  0.000000
0.111954  0.027519  0.000000
0.112136  0.024837  0.000000
0.112318  0.026907  0.000000
0.112500  0.023015  0.000000
0.112682  0.021739  0.000000
0.112864  0.022649  0.000000
0.113046  0.020930  0.000000
0.113228  0.023832  0.000000
0.113410  0.014895  0.000000
0.113592  0.018585  0.000000
0.113774  0.024019  0.000000
0.113956  0.024492  0.000000
0.114138  0.019649  0.000000
0.114320  0.019026  0.000000
0.114502  0.017125  0.000000
0.114684  0.020822  0.000000
0.114867  0.022880  0.000000
0.115049  0.023605  0.000000
0.115231  0.021843  0.000000
0.115413  0.015420  0.000000
0.115595  0.020414  0.000000
0.115777  0.018325  0.000000
0.115959  0.017779  0.000000
0.116141  0.024279  0.000000
0.116323  0.016979  0.000000
0.116505  0.017455  0.000000
0.116687  0.017955  0.000000
0.116869  0.017099  0.000000
0.117051  0.019026  0.000000
0.117233  0.018158  0.000000
0.117415  0.020140  0.000000
0.117597  0.020511  0.000000
0.117779  0.018483  0.000000
0.117961  0.018904  0.000000
0.118143  0.018961  0.000000
0.118325  0.020296  0.000000
0.118507  0.017683  0.000000
0.118689  0.017799  0.000000
0.118871  0.015217  0.000000
0.119053  0.017509  0.000000
0.119235  0.018308  0.000000
0.119417  0.015381  0.000000
0.119600  0.018655  0.000000
0.119782  0.016136  0.000000
0.119964  0.015059  0.000000
0.120146  0.019508  0.000000
0.120328  0.016642  0.000000
0.120510  0.019317  0.000000
0.120692  0.020802  0.000000
0.120874  0.022452  0.000000
0.121056  0.016644  0.000000
0.121238  0.017210  0.000000
0.121420  0.017589  0.000000
0.121602  0.012644  0.000000
0.121784  0.015810  0.000000
0.121966  0.015372  0.000000
0.122148  0.019667  0.000000
0.122330  0.020042  0.000000
0.122512  0.016595  0.000000
0.122694  0.016410  0.000000
0.122876  0.015944  0.000000
0.123058  0.017734  0.000000
0.123240  0.016602  0.000000
0.123422  0.016650  0.000000
0.123604  0.017118  0.000000
0.123786  0.015112  0.000000
0.123968  0.015194  0.000000
0.124150  0.014362  0.000000
0.124333  0.016187  0.000000
0.124515  0.015734  0.000000
0.124697  0.017158  0.000000
0.124879  0.014339  0.000000
0.125061  0.015400  0.000000
0.125243  0.018747  0.000000
0.125425  0.010886  0.000000
0.125607  0.015520  0.000000
0.125789  0.016807  0.000000
0.125971  0.013186  0.000000
0.126153  0.011235  0.000000
0.126335  0.013911  0.000000
0.126517  0.012196  0.000000
0.126699  0.014291  0.000000
0.126881  0.017544  0.000000
0.127063  0.014404  0.000000
0.127245  0.011463  0.000000
0.127427  0.011252  0.000000
0.127609  0.014000  0.000000
0.127791  0.015902  0.000000
0.127973  0.016476  0.000000
0.128155  0.015184  0.000000
0.128337  0.012275  0.000000
0.128519  0.016277  0.000000
0.128701  0.015972  0.000000
0.128883  0.013344  0.000000
0.129066  0.016041  0.000000
0.129248  0.018075  0.000000
0.129430  0.013472  0.000000
0.129612  0.008922  0.000000
0.129794  0.016123  0.000000
0.129976  0.015331  0.000000
0.130158  0.015012  0.000000
0.130340  0.013527  0.000000
0.130522  0.013743  0.000000
0.130704  0.013827  0.000000
0.130886  0.014665  0.000000
0.131068  0.012704  0.000000
0.131250  0.013967  0.000000
0.131432  0.011365  0.000000
0.131614  0.012891  0.000000
0.131796  0.012688  0.000000
0.131978  0.015838  0.000000
0.132160  0.014590  0.000000
0.132342  0.011857  0.000000
0.132524  0.014368  0.000000
0.132706  0.016145  0.000000
0.132888  0.012970  0.000000
0.133070  0.012061  0.000000
0.133252  0.013249  0.000000
0.133434  0.012323  0.000000
0.133617  0.012335  0.000000
0.133799  0.014549  0.000000
0.133981  0.013971  0.000000
0.134163  0.012189  0.000000
0.134345  0.011316  0.000000
0.134527  0.014396  0.000000
0.134709  0.012756  0.000000
0.134891  0.009648  0.000000
0.135073  0.010079  0.000000
0.135255  0.015880  0.000000
0.135437  0.012528  0.000000
0.135619  0.010137  0.000000
0.135801  0.014057  0.000000
0.135983  0.013651  0.000000
0.136165  0.012761  0.000000
0.136347  0.009579  0.000000
0.136529  0.015192  0.000000
0.136711  0.011493  0.000000
0.136893  0.009868  0.000000
0.137075  0.013721  0.000000
0.137257  0.011488  0.000000
0.137439  0.014678  0.000000
0.137621  0.008289  0.000000
0.137803  0.009932  0.000000
0.137985  0.012358  0.000000
0.138167  0.009238  0.000000
0.138350  0.009054  0.000000
0.138532  0.011558  0.000000
0.138714  0.011195  0.000000
0.138896  0.009169  0.000000
0.139078  0.009657  0.000000
0.139260  0.013686  0.000000
0.139442  0.014239  0.000000
0.139624  0.010516  0.000000
0.139806  0.010758  0.000000
0.139988  0.010388  0.000000
0.140170  0.012721  0.000000
0.140352  0.013370  0.000000
0.140534  0.009771  0.000000
0.140716  0.015253  0.000000
0.140898  0.010766  0.000000
0.141080  0.010612  0.000000
0.141262  0.016899  0.000000
0.141444  0.013205  0.000000
0.141626  0.013305  0.000000
0.141808  0.012849  0.000000
0.141990  0.011879  0.000000
0.142172  0.014407  0.000000
0.142354  0.016190  0.000000
0.142536  0.012329  0.000000
0.142718  0.011832  0.000000
0.142900  0.012817  0.000000
0.143083  0.008973  0.000000
0.143265  0.009515  0.000000
0.143447  0.011638  0.000000
0.143629  0.010437  0.000000
0.143811  0.010880  0.000000
0.143993  0.013388  0.000000
0.144175  0.011169  0.000000
0.144357  0.009842  0.000000
0.144539  0.012940  0.000000
0.144721  0.013962  0.000000
0.144903  0.012791  0.000000
0.145085  0.010046  0.000000
0.145267  0.007858  0.000000
0.145449  0.009325  0.000000
0.145631  0.011205  0.000000
0.145813  0.012595  0.000000
0.145995  0.013501  0.000000
0.146177  0.008019  0.000000
0.146359  0.009931  0.000000
0.146541  0.012610  0.000000
0.146723  0.010711  0.000000
0.146905  0.013779  0.000000
0.147087  0.005757  0.000000
0.147269  0.010192  0.000000
0.147451  0.005629  0.000000
0.147633  0.008501  0.000000
0.147816  0.008901  0.000000
0.147998  0.011887  0.000000
0.148180  0.006924  0.000000
0.148362  0.014184  0.000000
0.148544  0.007648  0.000000
0.148726  0.014894  0.000000
0.148908  0.012631  0.000000
0.149090  0.010892  0.000000
0.149272  0.008834  0.000000
0.149454  0.009899  0.000000
0.149636  0.009490  0.000000
0.149818  0.014103  0.000000
0.150000  0.010927  0.000000
