# Supplementary material for: Solution structures of human myeloma IgG3 antibody reveal extended Fab and Fc regions relative to the other IgG subclasses
Source: J Biol Chem. 2021 Jul 22;297(3):100995. doi: 10.1016/j.jbc.2021.100995 (PMC8371214; doi:10.1016/j.jbc.2021.100995)
Supplement: Supporting information [file mmc1.zip › alab_data_antibody/igg3_myeloma/figures_mar2021/IgG3_Supplementary/Read_ME.txt]

READ ME

Top 100 models file included:
.psf- is a protein structure file that contains coordinates for the protein structure.
.dcd- is a trajectory file that contains the frames, encompassing the best fit 100 conformations.

How to view:
Using Visual Molecular Dynamics (VMD)(Download from: https://www.ks.uiuc.edu/Research/vmd/)
File > New Molecule
For the Filename click Browse and find the .psf file and then click load.
Then load the .dcd file on top of the .psf file (make sure it does not say New Molecule in the "Load files for:" field.)
You will now be able to view each frame in the viewer. 

Best-fit model file include:
.pdb is a protein database file that contains coordinates for the protein structure. 

How to view:
View on PyMOL (https://pymol.org/2/)
Or on VMD, File > New Molecule
For the Filename click Browse and find the .pdb file and then click load.


Scattering curve files included: 

Experimental curves included: 
Raw curves that have been buffer subtracted using Scatter, as described in manuscript and are unprocessed otherwise: IgG3_Glyco_1.00mgml_average_average_svd.dat and IgG3_Deglyco_1.00mgml_average_average_svd.dat

Also included are the equivalent interpolated experimental curves: IgG3_Glyco_1.00mgml_interpolated_curve.dat and IgG3_Deglyco_1.00mgml_interpolated_curve.dat

Theoretical curves for models included: 
IgG3_Glyco_1.00mgml_fit.fit and IgG3_Deglyco_1.00mgml_fit.fit
